# Supplementary material for: Kinannote, a computer program to identify and classify members of the eukaryotic protein kinase superfamily
Source: Bioinformatics. 2013 Jul 31;29(19):2387–94. doi: 10.1093/bioinformatics/btt419 (PMC3777111; doi:10.1093/bioinformatics/btt419)
Supplement: Supplementary Data [file supp_btt419_suppl_data.zip]

Archive with 4 entries (4 files):
- Supplemental_File_S1.tar
- Supplemental_Tables_S1_S2_S3_S4_S5.xlsx
- Supplemental_Document_S1.docx
- Supplemental_Figure_S1.ai
