# Supplementary material for: Kinannote, a computer program to identify and classify members of the eukaryotic protein kinase superfamily
Source: Bioinformatics. 2013 Jul 31;29(19):2387–94. doi: 10.1093/bioinformatics/btt419 (PMC3777111; doi:10.1093/bioinformatics/btt419)
Supplement: Supplementary Data [file supp_btt419_suppl_data.zip › Supplemental_Tables_S1_S2_S3_S4_S5.xlsx]

## Sheet: Supplemental_Table_S1
Table S1: abbreviations (1)
Group	Family	Subfamily	alternate form	Meaning of Abbreviation	Source
AGC				protein kinases A, G and C	2
AGC	AGC1			fungal AGC 1	3
AGC	Akt			AKR mouse thymic lymphoma	4
AGC	Akt	Akt-SCH9		unknown	5
AGC	Akt	Akt-YPK		Yeast Protein Kinase	5
AGC	DMPK			myotonic dystrophy protein kinase	6
AGC	DMPK	GEK		genghis khan	6
AGC	DMPK	ROCK		Rho-associated, coiled-coil-containing protein kinase	6
AGC	GRK			G protein-coupled receptor kinase	6
AGC	GRK	BARK		Beta-adrenergic receptor kinase	6
AGC	GRK	GRK		G protein-coupled receptor kinase	6
AGC	MAST			microtubule-associated serine/threonine kinase	6
AGC	MAST	MAST		Microtubule-associated serine/threonine-protein kinase	6
AGC	NDR			nuclear Dbf2-related kinases	6
AGC	NDR	CBK1		Cell wall Biosynthesis Kinase	5
AGC	NDR	DBF		DumbBell Forming	5
AGC	NDR	LATS		large tumor supressor	7
AGC	NDR	NDR		nuclear Dbf2-related kinases	6
AGC	NDR	RIM15		Regulator of IME2	5
AGC	PDK1			phosphoinositide-dependent protein kinase 1	6
AGC	PKA			protein kinase A; cAMP-activated protein kinase	6
AGC	PKA	PKA-TPK		Takashi's Protein Kinase	5
AGC	PKA	PKX		protein kinase X allele at hotspot for X-Y recombination	8
AGC	PKC			protein kinase C; calcium-activated protein kinase	6
AGC	PKC	PKC1		protein kinase C	5
AGC	PKC	PKCa	AGC/PKC/Alpha	protein kinase C, alpha	6
AGC	PKC	PKCh	AGC/PKC/Eta	protein kinase C, eta	6
AGC	PKC	PKCi	AGC/PKC/Iota	protein kinase C, iota	6
AGC	PKG			protein kianse G; cGMP-activated protein kinase	6
AGC	PKN			protein kinase N	6
AGC	PTF	FPK		FliPase Kinase	5
AGC	RSK			Ribosomal protein S6 Kinases	6
AGC	RSK	MSK		mitogen-and stress-activated protein kinase	6
AGC	RSK	RSK		ribosmal protein S6 kinase	6
AGC	RSK	RSKp70	AGC/RSK/p70	70 kDa ribosomal protein S6 kinase	6
AGC	RSK	RSKp90	AGC/RSK/p90	90 kDa ribosomal protein S6 kinase	6
AGC	RSKL			Ribosomal S6 kinase-like protein	6
AGC	RSKR			RSK-related	9
AGC	SGK			serum- and glucocorticoid-regulated protein kinase	6
AGC	YANK			Yet Another Novel Kinase	9
Atypical			Atypical kinases with eukaryotic protein kinase superfamily-like folds are alternativly designated PKL	protein kinase not in the eukaryotic protein kinase superfamily	9
Atypical	ABC1		PKL/ABC1	suppression of a defect in the activity of the bc1 complex	10
Atypical	ABC1	ABC1-A	PKL/ABC1/ABC1-A	suppression of a defect in the activity of the bc1 complex	10
Atypical	ABC1	ABC1-B	PKL/ABC1/ABC1-B	suppression of a defect in the activity of the bc1 complex	10
Atypical	ABC1	ABC1-C	PKL/ABC1/ABC1-C	suppression of a defect in the activity of the bc1 complex	10
Atypical	Alpha			contains alpha-helix coiled-coil regions	11
Atypical	Alpha	eEF2K		eukaryotic elongation factor 2 kinase	6
Atypical	Alpha	MHCK		myosin II heavy chain kinase	12
Atypical	BAZ			Bromo domain, ATP-utilizing, Zinc-finger	9
Atypical	BCR			breakpoint control region kinase	6
Atypical	BRD			bromodomain containing	9
Atypical	FunK1		PKL/FunK1, Other/FunK1	Fungal-specific kinase 1	3
Atypical	GTF2F1			General transcription factor IIF subunit 1	6
Atypical	PIKK			Phosphatidyl Inositol Kinases	9
Atypical	PIKK	ATM	PKL/PIKK/ATM	ataxia telangiectasia-mutated protein kinase	6
Atypical	PIKK	ATR	PKL/PIKK/ATR	ATM-related	6
Atypical	PIKK	FRAP	PKL/PIKK/FRAP	FKBP12-rapamycin-associated protein	6
Atypical	PIKK	PI3K	PKL/PIKK/PI3K	Phosphatidyl Inositol Kinases	9
Atypical	PIKK	PI4K	PKL/PIKK/PI4K	Phosphatidyl Inositol Kinases	9
Atypical	PIKK	SMG1	PKL/PIKK/SMG1	homologs of C. elegans SMG1 kinase (Supressor with Morphological effect on Genitalia)	13
Atypical	PIKK	TRRAP	PKL/PIKK/TRRAP	transactivation/transformation-domain associated protein	6
Atypical	RIO		PKL/RIO	right open reading frame	9
Atypical	RIO	RIO1	PKL/RIO/RIO1	right open reading frame 1	9
Atypical	RIO	RIO2	PKL/RIO/RIO2	right open reading frame 2	9
Atypical	RIO	RIO3	PKL/RIO/RIO3	right open reading frame 3	9
Atypical	TAF1			TATA binding factor associated factor	5
CAMK				calcium/calmodulin-dependent kinase	2
CAMK	CAMK1			calcium/calmodulin-dependent kinase type 1	6
CAMK	CAMK1	CAMK1-CMK		CalModulin dependent protein Kinase	5
CAMK	CAMK1	CAMK1-RCK		Radiation sensitivity Complementing Kinase	5
CAMK	CAMK2			calcium/calmodulin-dependent kinase type 2	6
CAMK	CAMKL			calcium/calmodulin dependent protein kinase-like	14
CAMK	CAMKL	AMPK		5'-AMP-activated protein kinase	6
CAMK	CAMKL	BRSK		brain selective kinase	15
CAMK	CAMKL	CHK1		checkpoint kinase 1	5
CAMK	CAMKL	GIN4		Growth Inhibitory	5
CAMK	CAMKL	Kin1		KINase	5
CAMK	CAMKL	Kin4		Fatty acyl-CoA synthetase and RNA processing-associated Kinase	5
CAMK	CAMKL	LKB		Liver Kinase B1	16
CAMK	CAMKL	MARK		microtubule-affinity regulating kinase	17
CAMK	CAMKL	MELK		Maternal embryonic leucine zipper kinase	6
CAMK	CAMKL	NIM1		new inducer of mitosis	18
CAMK	CAMKL	NuaK		unknown	9
CAMK	CAMKL	PASK		Per-Arnt-Sim (PAS) domain-containing kinase	6
CAMK	CAMKL	QIK		Qin-induced kinase	6
CAMK	CAMKL	SNRK		SNF1-related kinase	6
CAMK	CASK			calcium/calmodulin-dependent serine/kinase	6
CAMK	CDPK			Calcium Dependent Protein Kinase	2
CAMK	DAPK	DAPK		Death-associated protein kinase	6
CAMK	DCAMKL			Doublecortin-like and CAM kinase-like	6
CAMK	MAPKAPK	MAPKAPK		mitogen-activated protein kinase-activated protein kinase 2	6
CAMK	MAPKAPK	MK2		mitogen-activated protein kinase-activated protein kinase	6
CAMK	MAPKAPK	MNK		MAP kinase interacting serine/threonine kinase	6
CAMK	MLCK			myosin light chain kinase	6
CAMK	NNK1			Nitrogen Network Kinase	5
CAMK	PHK			phosphorylase kinase	6
CAMK	PIM			Proviral integration site MuLV	19
CAMK	PKD			Protein kinase D	6
CAMK	PRR1			Pheromone Response Regulator	5
CAMK	PSK			Prostate-derived STE20-like kinase	6
CAMK	RAD53			RADiation sensitive	5
CAMK	RAD53	DUN1		DNA-damage UNinducible	5
CAMK	RAD53	RAD53		RADiation sensitive	5
CAMK	RAD53	RAD53-MEK1	CAMK/FHAK (in dicty)	MEiotic Kinase	5
CAMK	TRBL			Tribbles	6
CAMK	TSSK			testes-specific small serine/threonine kinase	6
CK1				cell kinase 1/casein kinase 1	6
CK1	CK1			cell kinase 1/casein kinase 1	6
CK1	CK1	CK1-A		cell kinase 1/casein kinase 1A	6
CK1	CK1	CK1-D		cell kinase 1/casein kinase 1D	6
CK1	CK1	CK1-G		cell kinase 1/casein kinase 1G	6
CK1	Dual			dual domain	9
CK1	TTBK			tau tubulin kinase	6
CK1	TTBKL			tau tubulin kinase-like	9
CK1	VRK			vaccinia related kinase	20
CK1	Worm6			Worm specific family 6	9
CMGC				cyclin-dependent- (CDK), mitogen-activated- (MAPK), glycogen-synthase- (GSK) and CDK-like kinases	2
CMGC	CDK			cyclin-dependent kinase	6
CMGC	CDK	CCRK		Cell cycle-related kinase	6
CMGC	CDK	CDC2	CMGC/CDK/CDK2 (deprecated, in yeast)	Cell division control protein 2	6
CMGC	CDK	CDK10		Cyclin-dependent kinase 10	6
CMGC	CDK	CDK11	CMGC/CDK/PITSLRE (deprecated)	Cyclin-dependent kinase 11	6
CMGC	CDK	CDK4		Cyclin-dependent kinase 4	6
CMGC	CDK	CDK5		cyclin-dependent kinase 5	6
CMGC	CDK	CDK7		cyclin-dependent kinase 7	6
CMGC	CDK	CDK8		cyclin-dependent kinase 8	6
CMGC	CDK	CDK9		cyclin-dependent kinase 9	6
CMGC	CDK	CRK7		Cell division cycle 2-related protein kinase 7	6
CMGC	CDK	PCTAIRE		sequence motif	6
CMGC	CDK	PFTAIRE		sequence motif	6
CMGC	CDKL			CDK-like	6
CMGC	CK2			Casein kinase 2	6
CMGC	CLK			CDC2-like kinase	6
CMGC	DYRK			dual specificity tyrosine regulated kinase (were later shown to NOT be dual specificity)	6
CMGC	DYRK	DYRK1		dual specificity tyrosine regulated kinase 1	6
CMGC	DYRK	DYRK2		dual specificity tyrosine regulated kinase 2	6
CMGC	DYRK	HIPK		homeodomain-interacting protein kinase	6
CMGC	DYRK	PRP4		pre-mRNA processing 4	6
CMGC	DYRK	YAK		homologs of yeast Yak1 kinase	5
CMGC	GSK			glycogen synthase kinase	6
CMGC	MAPK			mitogen-activated protein kinase	6
CMGC	MAPK	ERK	different from fungal CMGC/MAPK/ERK	extracellular signal-regulated protein kinase	6
CMGC	MAPK	ERK1		extracellular signal-regulated protein kinase 1	6
CMGC	MAPK	ERK7		extracellular signal-regulated protein kinase 7	6
CMGC	MAPK	JNK		c-Jun N-terminal kinase 1	6
CMGC	MAPK	nmo		unknown	21
CMGC	MAPK	p38	CMGC/MAPK/ERK (fungal HOG1 orthologs)	38 kilodalton protein	22
CMGC	RCK			Regulated in COPD, protein kinase	6
CMGC	RCK	MAK		Male germ cell-associated kinase	6
CMGC	RCK	MOK		MAPK/MAK/MRK overlapping kinase	6
CMGC	SRPK			serine/arginine-rich protein specific kinase	6
CMGC	SRPKL1			serine/arginine-rich protein specific-like kinase 1	23
CMGC	SRPKL2			serine/arginine-rich protein specific-like kinase 2	23
CMGC	SRPKL3			serine/arginine-rich protein specific-like kinase 3	23
HisK			Atypical/HisK	Histidine kinase	9
HisK	PDHK	BCKDK	Atypical/PDHK/BCKDK	Branched-chain alpha-ketoacid dehydrogenase kinase	6
HisK	PDHK	PDHK	Atypical/PDHK/PDHK	Pyruvate dehydrogenase kinase	6
NDK	NDK			nucleoside diphosphate kinase	6
Other			serine/threonine protein kinase	ePK-domain protein kinases not associated with any other group	9
Other	AgaK1			Agaricomycotina specific kinase 1	3
Other	Aur			aurora	6
Other	BUB			budding uninhibited by benzimidazole	5
Other	Bud32			BUD site selection	5
Other	CAMKK			CaM-dependent protein kinase kinase	6
Other	CAMKK	ELM		ELongated Morphology	5
Other	CAMKK	Meta	Other/CAMKK/CAMKK-Meta	metazoan subfamily of CAMKK	9
Other	CDC7			cell division control protein 7	6
Other	Ciliate-e2	Ciliate-e2b		ciliate family e2b	24
Other	HAL			HALotolerance	5
Other	HAL	HAL1		HALotolerance 1	5
Other	HAL	HRK1		Hygromycin Resistance Kinase	5
Other	Haspin			haploid germ cell-specific nuclear protein kinase	6
Other	IKS			unknown	5
Other	IRE			inositol-requiring	6
Other	ISR1			Inhibition of Staurosporine Resistance	5
Other	Mak2			can't find acronym	25
Other	Mak3			can't find acronym	25
Other	NAK			numb-associated kinase	26
Other	NAK	BIKE		BMP-2-inducible protein kinase	6
Other	NAK	GAK		Cyclin-G-associated kinase	6
Other	NAK	MPSK		Myristoylated and palmitoylated serine/threonine-protein kinase	6
Other	NEK			never-in-mitosis gene-a (NimA) related kinase	6
Other	NEK	NEK1		never-in-mitosis gene-a (NimA) related kinase 1	6
Other	NEK	NEK10		never-in-mitosis gene-a (NimA) related kinase 10	6
Other	NEK	NEK2		never-in-mitosis gene-a (NimA) related kinase 2	6
Other	NEK	NEK6		never-in-mitosis gene-a (NimA) related kinase 6	6
Other	NEK	NEK8		never-in-mitosis gene-a (NimA) related kinase 8	6
Other	NKF2			can't find acronym	6
Other	NRBP			Nuclear receptor-binding protein	6
Other	PEK			pancreatic eukaryotic initiation factor-2a kinase	6
Other	PEK	GCN2		general control non-derepressible	5
Other	PEK	PEK		pancreatic eukaryotic initiation factor-2a kinase	6
Other	PezK1			Pezizomycota-specific family 1	23
Other	PezK2			Pezizomycota-specific family 2	23
Other	PLK			polo-like kinase	6
Other	PLK	PLK1		polo-like kinase 1	6
Other	PLK	SAK		spindle abnormal kinase	27
Other	RAN			unknown	9
Other	RAN	KSP1		kinase suppressor of prp20	28
Other	RAN	VHS1		Viable in a Hal3 Sit4 background	5
Other	SCYL		Other/SCY1 (deprecated)	unknown	9
Other	SCYL	SCYL1	Other/SCY1 (deprecated)	unknown	9
Other	SCYL	SCYL2	Other/SCY1 (deprecated)	unknown	9
Other	SLOB			slowpoke channel binding protein	26
Other	TBCK			TBC domain-containing protein kinase-like protein	6
Other	TLK			Tousled like kinase	29
Other	TTK			Tat-associated T-cell-derived kinase	30
Other	ULK			UNC-51-like kinase	6
Other	ULK	ULK		UNC-51-like kinase	6
Other	VPS15			vacuolar protein sorting 15	5
Other	Wee			small cells	25
Other	Wee	Myt1		Membrane-associated tyrosine-and threonine-specific cdc2-inhibitory kinase	6
Other	Wee	Swe1		Saccharomyces WEe1	5
Other	WNK			without N-terminal lysine	6
PKL			Atypical (some kinases formerly designated as Atypical are now classified as PKL if they have a eukaryotic protein kinases superfamily-like fold)	protein kinase-like	9
PKL	CAK		Atypical/CAK	choline and acyl-coA dehydrogenase kinase	9
PKL	CAK	ACAD	Atypical/CAK/ACAD	acyl-coA dehydrogenase domain-containing kinase	9
PKL	CAK	CAK-fungal1	Atypical/CAK/CAK-fungal1	CAK conserved in fungi	3
PKL	CAK	ChoK	Atypical/CAK/ChoK	Chonine kinase?	9
PKL	CAK	Fmp29	Atypical/CAK/Fmp29	unknown	5
PKL	CAK	Fmp29-like	Atypical/CAK/Fmp29-like	unknown	5
PKL	Ccin3		Atypical/Ccin3	Coprinopsis cinerea PKL family 3	3
PKL	Ccin4		Atypical/Ccin4	Coprinopsis cinerea PKL family 4	3
PKL	Ccin9		Atypical/Ccin9	Coprinopsis cinerea PKL family 9	3
RGC	RGC			receptor guanylate cyclase	9
STE				sterile phenotype kinases	9
STE	STE11			homologs of yeast STE11	9
STE	STE11	ASK		Apoptosis signal-regulating kinase 1	6
STE	STE11	BCK1		Bypass of C Kinase	5
STE	STE11	BCK1L		Bypass of C kinase-like	31
STE	STE11	CDC15		Cell Division Cycle	5
STE	STE11	MEKK2		MAPK/ERK kinase kinase	6
STE	STE11	MEKK4		MAPK/ERK kinase kinase	6
STE	STE11	SAM		SAM domain-containing	23
STE	STE11	SSK2L		Suppressor of Sensor Kinase	5
STE	STE11	STE11f		sterile phenotype kinases, fragment	9
STE	STE20			homologs of yeast STE20	9
STE	STE20	Fray		frayed	26
STE	STE20	KHS		Kinase homologous to SPS1/STE20	6
STE	STE20	MSN		misshapen	26
STE	STE20	MST		mammalian STE20-like kinase	6
STE	STE20	PAKA		p21-activated kinase A	6
STE	STE20	PAKB		p21-activated kinase	6
STE	STE20	SLK		STE20-like serine/threonine-protein kinase	6
STE	STE20	STLK		Ste20-like kinase	26
STE	STE20	TAO		thousand-and-one amino acid protein	6
STE	STE20	YSK		homologs of yeast Sps1/Ste20-related kinase 1	32
STE	STE7			homologs of yeast STE7	9
STE	STE7	MEK1		MAPK/ERK kinase 1	6
STE	STE7	MEK3		MAPK/ERK kinase 3	6
STE	STE7	MEK4		MAPK/ERK kinase 4	6
STE	STE7	MEK7		MAPK/ERK kinase 7	6
STE	STE7	STE7-MKK		Mitogen-activated protein Kinase-Kinase	5
STE	STE7	STE7-PBS2		Polymyxin B Sensitivity	5
TK				tyrosine kinase	2
TK	Abl			Abelson murine leukemia viral oncogene	6
TK	Ack			Activated CDC42 kinase	6
TK	ALK			Anaplastic lymphoma kinase	6
TK	Csk			C-Src kinase	6
TK	DDR			discoidin domain receptor tyrosine kinase	6
TK	EGFR			Epidermal growth factor receptor	6
TK	Eph			Ephrin type-A receptor	6
TK	FAK			Focal adhesion kinase	6
TK	Fer			fps/fes related	6
TK	FGFR			fibroblast growth factor receptor	6
TK	HMTK			HM motif-containing tyrosine kinase	33
TK	InsR			Insulin receptor	6
TK	Kin16			Kinase family 16	9
TK	Kin6			KInase family 6	9
TK	Met			Hepatocyte growth factor receptor	6
TK	Ror			receptor tyrosine kinase-like orphan receptor	6
TK	RTKB			receptor tyrosine kinase B	34
TK	RTKC			receptor tyrosine kinase C	34
TK	RTKE			receptor tyrosine kinase E	34
TK	Ryk			receptor-like tyrosine kinase	6
TK	Sev			sevenless	26
TK	SFK-SRC			unknown	34
TK	Src			v-src sarcoma (Schmidt-Ruppin A-2) viral oncogene homolog (avian)	6
TK	SYK			spleen tyrosine kinase	6
TKL				tyrosine kinase-like	35
TKL	ARK			ankyrin repeat-containing protein	12
TKL	Dicty4		TKL	Dictyostelium-specific family of TKL	12
TKL	Dicty5		TKL	Dictyostelium-specific family of TKL	12
TKL	DRK		TKL/Dicty4/DRK (in dicty)	Dictyostelium Receptor-like Kinase	12
TKL	IRAK			interleukin-1 receptor associated kinase	6
TKL	LISK			LIM kinases and testis-specific kinases	12
TKL	LISK	LIMK		LIM domain kinase	6
TKL	LISK	LISK-DD1		Dictyostelium-specific subfamily of LISK	12
TKL	LISK	TESK		testis-specific kinase	6
TKL	LRRK			leucine-rich repeat kinase	6
TKL	MLK			mixed lineage kinases	6
TKL	MLK	HH498		named after human clone ID	9
TKL	MLK	ILK		integrin-linked kinase	6
TKL	MLK	LZK		Leucine zipper-bearing kinase	6
TKL	MLK	MLK		mixed lineage kinases	6
TKL	MLK	TAK1		Transforming growth factor-beta-activated kinase 1	6
TKL	MLK	ZAK		Leucine zipper-and sterile alpha motif kinase	6
TKL	RAF			unknown	9
TKL	RAF	KSR		Kinase suppressor of Ras 1	6
TKL	RAF	RAF		unknown	9
TKL	RIPK			receptor (TNFRSF)-interacting serine-threonine kinase	6
TKL	SHK			SH2 domain-containing Kinase	12
TKL	STKR	STKR1		Serine/threonine-protein kinase receptor R1	6
TKL	STKR	STKR2		Serine/threonine-protein kinase receptor R2	6
TKL	TKL-Ccin			TKL family first observed in Coprinopsis cinerea	3
1. The term being defined is highlighted in yellow
2. Hanks SK, Hunter T. Protein kinases 6. The eukaryotic protein kinase superfamily: kinase (catalytic) domain structure and classification. FASEB J. 1995 May;9(8):576-96. Review. PubMed PMID: 7768349.
3. Stajich JE, Wilke SK, Ahrén D, Au CH, Birren BW, Borodovsky M, Burns C, Canbäck B, Casselton LA, Cheng CK, Deng J, Dietrich FS, Fargo DC, Farman ML, Gathman AC, Goldberg J, Guigó R, Hoegger PJ, Hooker JB, Huggins A, James TY, Kamada T, Kilaru S, Kodira C, Kües U, Kupfer D, Kwan HS, Lomsadze A, Li W, Lilly WW, Ma LJ, Mackey AJ, Manning G, Martin F, Muraguchi H, Natvig DO, Palmerini H, Ramesh MA…
4. Staal SP. Molecular cloning of the akt oncogene and its human homologues AKT1 and AKT2: amplification of AKT1 in a primary human gastric adenocarcinoma. Proc Natl Acad Sci U S A. 1987 Jul;84(14):5034-7. PubMed PMID: 3037531; PubMed Central PMCID: PMC305241.
5. http://www.yeastgenome.org
6. http://www.ihop-net.org/UniPub/iHOP
7. Hao Y, Chun A, Cheung K, Rashidi B, Yang X. Tumor suppressor LATS1 is a negative regulator of oncogene YAP. J Biol Chem. 2008 Feb 29;283(9):5496-509. Epub 2007 Dec 24. PubMed PMID: 18158288.
8. Klink A, Schiebel K, Winkelmann M, Rao E, Horsthemke B, Lüdecke HJ, Claussen U, Scherer G, Rappold G. The human protein kinase gene PKX1 on Xp22.3 displays Xp/Yp homology and is a site of chromosomal instability. Hum Mol Genet. 1995 May;4(5):869-78. PubMed PMID: 7633447.
9. http://www.kinase.com
10. Bousquet I, Dujardin G, Slonimski PP. ABC1, a novel yeast nuclear gene has a dual function in mitochondria: it suppresses a cytochrome b mRNA translation defect and is essential for the electron transfer in the bc 1 complex. EMBO J. 1991 Aug;10(8):2023-31. PubMed PMID: 1648478; PubMed Central PMCID: PMC452883.
11. Ryazanov AG, Pavur KS, Dorovkov MV. Alpha-kinases: a new class of protein kinases with a novel catalytic domain. Curr Biol. 1999 Jan 28;9(2):R43-5. PubMed PMID: 10021370.
12. Goldberg JM, Manning G, Liu A, Fey P, Pilcher KE, Xu Y, Smith JL. The dictyostelium kinome--analysis of the protein kinases from a simple model organism. PLoS Genet. 2006 Mar;2(3):e38. Epub 2006 Mar 31. PubMed PMID: 16596165; PubMed Central PMCID: PMC1420674.
13. http://www.wormbase.org/#012-3-6
14. http://www.uniprot.org
15. Guo Z, Tang W, Yuan J, Chen X, Wan B, Gu X, Luo K, Wang Y, Yu L. BRSK2 is activated by cyclic AMP-dependent protein kinase A through phosphorylation at Thr260. Biochem Biophys Res Commun. 2006 Sep 8;347(4):867-71. Epub 2006 Jul 25. PubMed PMID: 16870137.
16. Wei C, Bhattaram VK, Igwe JC, Fleming E, Tirnauer JS. The LKB1 tumor suppressor controls spindle orientation and localization of activated AMPK in mitotic epithelial cells. PLoS One. 2012;7(7):e41118. doi: 10.1371/journal.pone.0041118. Epub 2012 Jul 18. PubMed PMID: 22815934; PubMed Central PMCID: PMC3399794.
17. Vallee RB, DiBartolomeis MJ, Theurkauf WE. A protein kinase bound to the projection portion of MAP 2 (microtubule-associated protein 2). J Cell Biol. 1981 Sep;90(3):568-76. PubMed PMID: 6270156; PubMed Central PMCID: PMC2111905.
18. Russell P, Nurse P. The mitotic inducer nim1+ functions in a regulatory network of protein kinase homologs controlling the initiation of mitosis. Cell. 1987 May 22;49(4):569-76. PubMed PMID: 3453113.
19. Cuypers HT, Selten G, Quint W, Zijlstra M, Maandag ER, Boelens W, van Wezenbeek P, Melief C, Berns A. Murine leukemia virus-induced T-cell lymphomagenesis: integration of proviruses in a distinct chromosomal region. Cell. 1984 May;37(1):141-50. PubMed PMID: 6327049.
20. http://www.informatics.jax.org
21. Choi KW, Benzer S. Rotation of photoreceptor clusters in the developing Drosophila eye requires the nemo gene. Cell. 1994 Jul 15;78(1):125-36. PubMed PMID: 8033204
22. Han J, Lee JD, Bibbs L, Ulevitch RJ. A MAP kinase targeted by endotoxin and hyperosmolarity in mammalian cells. Science. 1994 Aug 5;265(5173):808-11. PubMed PMID: 7914033.
23. Martinez DA, Oliver BG, Gräser Y, Goldberg JM, Li W, Martinez-Rossi NM, Monod M, Shelest E, Barton RC, Birch E, Brakhage AA, Chen Z, Gurr SJ, Heiman D, Heitman J, Kosti I, Rossi A, Saif S, Samalova M, Saunders CW, Shea T, Summerbell RC, Xu J, Young S, Zeng Q, Birren BW, Cuomo CA, White TC. Comparative genome analysis of Trichophyton rubrum and related dermatophytes reveals candidate genes inv…
24. Eisen JA, Coyne RS, Wu M, Wu D, Thiagarajan M, Wortman JR, Badger JH, Ren Q, Amedeo P, Jones KM, Tallon LJ, Delcher AL, Salzberg SL, Silva JC, Haas BJ, Majoros WH, Farzad M, Carlton JM, Smith RK Jr, Garg J, Pearlman RE, Karrer KM, Sun L, Manning G, Elde NC, Turkewitz AP, Asai DJ, Wilkes DE, Wang Y, Cai H, Collins K, Stewart BA, Lee SR, Wilamowska K, Weinberg Z, Ruzzo WL, Wloga D, Gaertig J, F…
25. http://www.pombase.org
26. http://flybase.org
27. Golsteyn RM, Mundt KE, Fry AM, Nigg EA. Cell cycle regulation of the activity and subcellular localization of Plk1, a human protein kinase implicated in mitotic spindle function. J Cell Biol. 1995 Jun;129(6):1617-28. PubMed PMID: 7790358; PubMed Central PMCID: PMC2291169.
28. Fleischmann M, Stagljar I, Aebi M. Allele-specific suppression of a Saccharomyces cerevisiae prp20 mutation by overexpression of a nuclear serine/threonine protein kinase. Mol Gen Genet. 1996 Mar 20;250(5):614-25. PubMed PMID: 8676864.
29. Shalom S, Don J. Tlk, a novel evolutionarily conserved murine serine threonine kinase, encodes multiple testis transcripts. Mol Reprod Dev. 1999 Apr;52(4):392-405. PubMed PMID: 10092119.
30. http://www.genenames.org
31. Lee KS, Levin DE. Dominant mutations in a gene encoding a putative protein kinase (BCK1) bypass the requirement for a Saccharomyces cerevisiae protein kinase C homolog. Mol Cell Biol. 1992 Jan;12(1):172-82. PubMed PMID: 1729597; PubMed Central PMCID: PMC364081.
32. Osada S, Izawa M, Saito R, Mizuno K, Suzuki A, Hirai S, Ohno S. YSK1, a novel mammalian protein kinase structurally related to Ste20 and SPS1, but is not involved in the known MAPK pathways. Oncogene. 1997 May 1;14(17):2047-57. PubMed PMID: 9160885.
33. Prieto-Echagüe V, Chan PM, Craddock BP, Manser E, Miller WT. PTB domain-directed substrate targeting in a tyrosine kinase from the unicellular choanoflagellate Monosiga brevicollis. PLoS One. 2011 Apr 26;6(4):e19296. doi: 10.1371/journal.pone.0019296. PubMed PMID: 21541291; PubMed Central PMCID: PMC3082566.
34. Manning G, Young SL, Miller WT, Zhai Y. The protist, Monosiga brevicollis, has a tyrosine kinase signaling network more elaborate and diverse than found in any known metazoan. Proc Natl Acad Sci U S A. 2008 Jul 15;105(28):9674-9. doi: 10.1073/pnas.0801314105. Epub 2008 Jul 10. PubMed PMID: 18621719; PubMed Central PMCID: PMC2453073.
35. Manning G, Whyte DB, Martinez R, Hunter T, Sudarsanam S. The protein kinase complement of the human genome. Science. 2002 Dec 6;298(5600):1912-34. Review. PubMed PMID: 12471243.

## Sheet: Supplemental_Table_S2
Supplemental Table S2. Reference and Test Kinomes; Broad Genome Annotations with Kinomes
Species and Strain	ePKs	Taxonomy ID	Genbank Accession Number	comment	Note
Caenorhabditis elegans	420	6239		Reference kinome	1,2,3
Coprinopsis cinerea	111	240176	AACS02000000	Reference kinome	1,2,4
Dictyostelium discoideum	246	352472	AAFI02000000	Reference kinome	1,2,5
Drosophila melanogaster	222	7227	AABU00000000	Reference kinome	1,2,3
Homo sapiens	478	9606		Reference kinome	1,2,3
Saccharomyces cerevisiae	118	4932		Reference kinome	1,2,3
Strongylocentrotus purpuratus	333	7668	AAGJ02000001	Reference kinome	1,2,6
Tetrahymena thermophila	975	312017	AAGF01000001	Reference kinome	1,2,7
Amphimedon queenslandica	681	400682	ACUQ00000000	Test kinome	1,8,9
Giardia lamblia	282	184922	AACB02000000	Test kinome	1,8,10
Plasmodium falciparum 3D7	91	36329		Test kinome	8,11
Schizosaccharomyces pombe	109	1264690		Test kinome	8,12,13
Coccidioides immitis (RS finished)	148	246410	AAEC03000000	Broad genome annotations with kinome	12
Coprinopsis cinerea okayama 7 #130	222	240176	AACS02000000	Broad genome annotations with kinome	12,14
Cryptococcus neoformans grubii H99 (Duke 08192008)	92	235443	AACO03000000	Broad genome annotations with kinome	12,14
Edhazardia aedis USNM 41457	32	70536	AFBI02000000	Broad genome annotations with kinome	12
Gaeumannomyces graminis var. tritici R3-111a-1	134	644352	ADBI00000000	Broad genome annotations with kinome	12,14
Geomyces destructans 20631-21	131	658429	AEFC01000000	Broad genome annotations with kinome	12,14
Loa loa	291	7209	ADBU02000000	Broad genome annotations with kinome	12,14
Magnaporthe oryzae 70-15	114	242507	AACU03000000	Broad genome annotations with kinome	12,14
Magnaporthe poae ATCC 64411	121	644358	ADBL01000000	Broad genome annotations with kinome	12,14
Microbotryum violaceum p1A1	101	683840	AEIJ01000000	Broad genome annotations with kinome	12,14
Microsporum canis CBS 113480	188	82078	ABVF01000000	Broad genome annotations with kinome	12,14
Microsporum gypseum CBS 118893	152	489714	ABQE01000000	Broad genome annotations with kinome	12,14
Mortierella verticillata NRRL 6337	186	78898	AEVJ01000000	Broad genome annotations with kinome	12,14
Nematocida parisii ERTm1	28	881290	AEFF02000000	Broad genome annotations with kinome	12
Nematocida parisii ERTm3	27	935791	AEOO01000000	Broad genome annotations with kinome	12
Nematocida sp1 ERTm2 (was Nematocida parisii ERTm2)	30	586133	AERB01000000	Broad genome annotations with kinome	12
Plasmodium falciparum IGH-CR14	86	580059	ACBS01000000	Broad genome annotations with kinome	12,14
Plasmodium falciparum RAJ116	49	580058	ACBR01000000	Broad genome annotations with kinome	12,14
Pneumocystis murina B123	71	1069680	AFWA01000000	Broad genome annotations with kinome	12
Puccinia graminis f. sp. tritici	113	56615	AAWC01000000	Broad genome annotations with kinome	12,14
Puccinia striiformis PST-78	121	27350	AJIL01000000	Broad genome annotations with kinome	12
Puccinia triticina 1-1 BBBD Race 1	112	630390	ADAS02000000	Broad genome annotations with kinome	12
Salpingoeca rosetta	425	222925	ACSY01000000	Broad genome annotations with kinome	12,14
Saprolegnia parasitica CBS 223.65	648	695850	ADCG02000000	Broad genome annotations with kinome	12,14
Schizosaccharomyces cryophilus OY26	107	653667	ACQJ03000000	Broad genome annotations with kinome	12,14
Schizosaccharomyces japonicus yFS275	111	402676	AATM03000000	Broad genome annotations with kinome	12,14
Schizosaccharomyces octosporus yFS286	106	483514	ABHY04000000	Broad genome annotations with kinome	12,14
Sphaeroforma arctica JP610	167	667725	AEOD01000000	Broad genome annotations with kinome	12,14
Spizellomyces punctatus DAOM BR117	149	645134	ACOE01000000	Broad genome annotations with kinome	12
Thecamonas trahens ATCC 50062 (Amastigomonas sp. ATCC 50062)	286	461836	ADVD01000000	Broad genome annotations with kinome	12,14
Trichophyton equinum CBS127.97	148	559882	ABWI01000000	Broad genome annotations with kinome	12,14
Trichophyton rubrum CBS 118892	155	559305	ACPH01000000	Broad genome annotations with kinome	12,14
Trichophyton tonsurans CBS 112818	148	647933	ACPI01000000	Broad genome annotations with kinome	12,14
Vavraia culicis floridensis	35	948595	AEUG01000000	Broad genome annotations with kinome	12
Vittaforma corneae ATCC 50505	31	993615	AEYK01000000	Broad genome annotations with kinome	12
Wuchereria bancrofti	280	6293	AEYK01000000	Broad genome annotations with kinome	12,14
1. Available from KinBase (www.kinase.com)
2. Reference kinome used by Kinannote
3. Manning, G., et al. (2002) The protein kinase complement of the human genome, Science (New York, N.Y.), 298, 1912-1934
4. Stajich, J.E., et al. (2010) Insights into evolution of multicellular fungi from the as-sembled chromosomes of the mushroom Coprinopsis cinerea (Coprinus cinereus), Proceedings of the National Academy of Sciences of the United States of America, 107, 11889-11894.
5. Goldberg, J.M., et al. (2006) The dictyostelium kinome--analysis of the protein kinas-es from a simple model organism, PLoS genetics, 2, e38.
6. Bradham, C.A., et al. (2006) The sea urchin kinome: a first look, Developmental biology, 300, 180-193.
7. Eisen, J.A., et al. (2006) Macronuclear genome sequence of the ciliate Tetrahymena thermophila, a model eukaryote, PLoS biology, 4, e286.
8. Complete set of translated open reading frames from a genome with embedded curated kinome annotation for testing Kinannote
9. Srivastava, M., et al. (2010) The Amphimedon queenslandica genome and the evolu-tion of animal complexity, Nature, 466, 720-726.
10. Manning, G., et al. (2011) The minimal kinome of Giardia lamblia illuminates early kinase evolution and unique parasite biology, Genome biology, 12, R66.
11. Talevich, E., Mirza, A. and Kannan, N. (2011) Structural and evolutionary divergence of eukaryotic protein kinases in Apicomplexa, BMC evolutionary biology, 11, 321.
12. Available from The Broad Institute (www.broadinstitute.org) and/or Genbank (www.ncbi.nlm.nih.gov)
13. Rhind, N., et al. (2011) Comparative functional genomics of the fission yeasts, Sci-ence (New York, N.Y.), 332, 930-936.
14. Summarized in Supplemental Figure S1, kinase genes are in Supplemental Table S4, and the phylogenetic profile is in Supplemental Table S5

## Sheet: Supplemental Table S3
Supplemental Table S3: Kinannote Output
File Suffix (Kinannote takes the base name from the input fasta file)	Contents
.run_summary	Summary of the new draft kinome and outfiles
.class_depth	Accession numbers, classifications, scores, classification levels and classifications of kinases, starting point for in-depth kinome curation
.names	Accession numbers and classification-based gene product names for new draft kinome
.merged_classifications	Phylogenetic profile of the new draft kinome in the context of the Dd, Sc, Ce, Dm and Hs kinomes1, reports potential missing core kinases for hole-filling and and as a measure of the condition of the input proteome
.parameters_out	Parameters used by Kinannote; this table may be read directly or with editing to configure Kinannote using the '-p' flag.
.hmmsearch_outfile	Results of an hmmersearch run of the input proteome against the protein kinase HMM
_candidates.fa	Fasta file of residues from candidate sequences that matched the search HMM
_candidates_BLAST.outfile	Output of a BLAST run of candidates.fa against the curated kinase database
.kinannote_outfile	Accession numbers, scores, and classifications of the new draft kinome, input for modules
.kinase_summary	Number of kinases per classification category in the new draft kinome, input for the phylogenetic profile in .merged_classifications

## Sheet: Supplemental_Table_S4
Table S2. Selected Kinomes Annotated at The Broad Institute
Taxonomy ID		7209	6293	222925	667725	647933	559882	559305	489714	82078	644358	242507	644352	658429	866546	483514	4896	402676	240176	235443	683840	56615	78898	461836	580058	580059	695850
Number of Kinases		305	359	430	171	165	165	170	171	209	124	119	137	145	107	106	110	111	374	98	106	122	195	292	51	89	654
Curation Method (see footnotes)		1	1	2	2	3	3	3	3	3	2	2	2	3	4	4	4	4	4	4	2	2	2	2	2	2	2
Classification	Fully or Partially Classified	Loa loa	Wuchereria bancrofti	Salpingoeca rosetta	Sphaeroforma arctica	Trichophyton tonsurans	Trichophyton equinum	Trichophyton rubrum	Microsporum gypseum	Microsporum canis	Magnaporthe poae	Magnaporthe oryzae	Gaeumannomyces graminis	Geomyces destructans	Schizosaccharomyces cryophilus	Schizosaccharomyces octosporus	Schizosaccharomyces pombe	Schizosaccharomyces japonicus	Coprinopsis cinerea	Cryptococcus neoformans	Microbotryum violaceum	Puccinia graminis tritici	Mortierella verticillata	Thecamonas trahens	Plasmodium falciparum RAJ155	Plasmodium falciparum IGH-CR14	Saprolegnia parasitica
AGC	P				SARC_05572,SARC_08965						MAPG_08234	MGG_00345	GGTG_01213,GGTG_12028		SPOG_00436,SPOG_02656,SPOG_04311	SOCG_03052,SOCG_03429,SOCG_04105	SPAPB18E9.02c,SPBC725.06c,SPCC1450.11c	SJAG_00256,SJAG_02498,SJAG_05483	CC1G_00654,CC1G_04354,CC1G_11631,CC1G_15537	CNAG_01845,CNAG_02389,CNAG_03024,CNAG_03258	MVLG_04199,MVLG_04810	PGTG_01032,PGTG_03059,PGTG_10256,PGTG_11946,PGTG_13325,PGTG_21795	MVEG_00331,MVEG_01517,MVEG_03668	AMSG_00256,AMSG_00772,AMSG_00970,AMSG_02223,AMSG_03500,AMSG_05482,AMSG_05981,AMSG_06015,AMSG_06433,AMSG_08887,AMSG_09397		PFMG_04589	SPRG_00844,SPRG_01275,SPRG_01492,SPRG_01694,SPRG_01984,SPRG_03647,SPRG_04953,SPRG_05009,SPRG_05140,SPRG_05370,SPRG_06058,SPRG_06059,SPRG_07076,SPRG_07209,SPRG_09607,SPRG_09810,SPRG_10310,SPRG_10726,SPRG_12118,SPRG_14710,SPRG_15960,SPRG_16599,SPRG_17591,SPRG_18881,SPRG_19421,SPRG_19523,SPRG_19721
AGC/AGC1	F																		CC1G_06911,CC1G_08690
AGC/Akt	F	LOAG_08621	WUBG_00939	PTSG_08832,PTSG_09660,PTSG_11435,PTSG_12484	SARC_03729						MAPG_03180,MAPG_04671	MGG_06599,MGG_14773	GGTG_06465,GGTG_10208		SPOG_00288,SPOG_01936,SPOG_03253	SOCG_00569,SOCG_06226	SPAC1B9.02c,SPAC22E12.14c,SPCC24B10.07	SJAG_04206,SJAG_04394,SJAG_05921	CC1G_00081,CC1G_03026,CC1G_09916	CNAG_04678,CNAG_06301	MVLG_00915,MVLG_07002,MVLG_07156	PGTG_06041,PGTG_08262,PGTG_10634	MVEG_01645,MVEG_06117	AMSG_03386,AMSG_03797,AMSG_05167,AMSG_08933		PFMG_04089	SPRG_03608,SPRG_05102,SPRG_05449,SPRG_08346,SPRG_10667,SPRG_20508
AGC/Akt/Akt-SCH9	F						TEQG_05034	TERG_00258	MGYG_01253	MCYG_00712				GMDG_00506
AGC/Akt/Akt-YPK	P					TESG_03835,TESG_06441	TEQG_04621,TEQG_05304	TERG_04759,TERG_06332	MGYG_02942,MGYG_06188	MCYG_02215,MCYG_05011,MCYG_05150				GMDG_03806
AGC/DMPK	F			PTSG_11108																	MVLG_02410	PGTG_21175
AGC/DMPK/GEK	F	LOAG_18603	WUBG_09674,WUBG_11884,WUBG_13460	PTSG_11974															CC1G_07309
AGC/DMPK/ROCK	P	LOAG_00709	WUBG_02970,WUBG_02971	PTSG_12757	SARC_06394																		MVEG_10989
AGC/GRK	F																										SPRG_09402
AGC/GRK/BARK	F	LOAG_06661	WUBG_06783,WUBG_14277,WUBG_15588	PTSG_08590
AGC/GRK/GRK	F	LOAG_09581,LOAG_13169	WUBG_06320,WUBG_09264,WUBG_13257
AGC/MAST	F			PTSG_00259	SARC_03062																			AMSG_09268
AGC/MAST/MAST	F	LOAG_07481	WUBG_06869,WUBG_07809	PTSG_05215																				AMSG_07730
AGC/NDR	P			PTSG_04961,PTSG_09122	SARC_02489	TESG_01080	TEQG_01994	TERG_03379	MGYG_02120	MCYG_04515	MAPG_02289,MAPG_02637,MAPG_03728	MGG_02757,MGG_04475,MGG_05376,MGG_09519	GGTG_02683,GGTG_05390,GGTG_09608,GGTG_11611	GMDG_07157	SPOG_00412,SPOG_00685,SPOG_05305	SOCG_02141,SOCG_04130,SOCG_05675	SPAC24B11.11c,SPAC821.12,SPCC417.06c	SJAG_00661,SJAG_02736,SJAG_04597	CC1G_13618	CNAG_02194,CNAG_03567	MVLG_00401,MVLG_00944	PGTG_01690	MVEG_04599	AMSG_02110,AMSG_09617			SPRG_00099,SPRG_13802
AGC/NDR/CBK1	F					TESG_07043	TEQG_07540	TERG_07302	MGYG_06748	MCYG_06303				GMDG_00434
AGC/NDR/DBF	F					TESG_00801	TEQG_06415	TERG_01333	MGYG_00201	MCYG_03028				GMDG_07018
AGC/NDR/LATS	F	LOAG_07025	WUBG_13930
AGC/NDR/NDR	F	LOAG_00928	WUBG_05678																CC1G_00325,CC1G_00855,CC1G_01990		MVLG_02835	PGTG_04151,PGTG_04154	MVEG_01830,MVEG_08857,MVEG_10580
AGC/NDR/RIM15	F					TESG_03656	TEQG_00007	TERG_02138	MGYG_05247	MCYG_07472				GMDG_07579					CC1G_14606
AGC/PDK1	F	LOAG_03280	WUBG_00572,WUBG_10200	PTSG_03674	SARC_05707	TESG_06573	TEQG_03569	TERG_07488	MGYG_01620	MCYG_00342	MAPG_08573	MGG_01795	GGTG_04236	GMDG_03716	SPOG_02436,SPOG_02778	SOCG_00193,SOCG_02837	SPBC1778.10c,SPCC576.15c	SJAG_02468,SJAG_05290	CC1G_15192	CNAG_02915	MVLG_05977	PGTG_04828	MVEG_08456	AMSG_03986			SPRG_05032,SPRG_06349,SPRG_16297,SPRG_20158
AGC/PKA	P	LOAG_17642,LOAG_18601	WUBG_04329,WUBG_19075	PTSG_03113,PTSG_04201	SARC_00779,SARC_02950,SARC_06401,SARC_06783,SARC_09730,SARC_10254						MAPG_01983,MAPG_07975	MGG_02832,MGG_06368	GGTG_08174		SPOG_02253	SOCG_04934	SPBC106.10	SJAG_04312	CC1G_01089,CC1G_04466,CC1G_05183	CNAG_00396,CNAG_04162	MVLG_00023,MVLG_06327	PGTG_17146	MVEG_01024,MVEG_02346,MVEG_05195,MVEG_06837,MVEG_11649	AMSG_08989,AMSG_09120	PFLG_00747	PFMG_03703	SPRG_00666,SPRG_01452,SPRG_05964,SPRG_06118,SPRG_06637,SPRG_08767,SPRG_11915,SPRG_15384,SPRG_18874,SPRG_21885
AGC/PKA/PKA-TPK	F					TESG_07709	TEQG_07714	TERG_03685	MGYG_02440	MCYG_04166				GMDG_07104
AGC/PKA/PKX	F					TESG_00779	TEQG_02319	TERG_07869	MGYG_04454	MCYG_01619				GMDG_01526
AGC/PKC	P										MAPG_11874	MGG_08689	GGTG_09116		SPOG_00274,SPOG_04130	SOCG_03606,SOCG_04265	SPAC17G8.14c,SPBC12D12.04c	SJAG_01787,SJAG_05463	CC1G_07190		MVLG_01244	PGTG_12641	MVEG_02145,MVEG_05010,MVEG_05353
AGC/PKC/PKC1	F					TESG_03843	TEQG_04629	TERG_06340	MGYG_06199	MCYG_05158				GMDG_04069
AGC/PKC/PKCa	F	LOAG_06588,LOAG_15630	WUBG_03865,WUBG_06432	PTSG_06585,PTSG_10688
AGC/PKC/PKCh	F	LOAG_04164	WUBG_06786	PTSG_01655,PTSG_11595	SARC_09273
AGC/PKC/PKCi	F	LOAG_01340	WUBG_01631	PTSG_11129
AGC/PKG	F	LOAG_02880	WUBG_10070	PTSG_10105																							SPRG_03068,SPRG_07976,SPRG_10930,SPRG_15346,SPRG_16379
AGC/PKN	F	LOAG_03554	WUBG_13686
AGC/PTF/FPK	F					TESG_04995	TEQG_03890	TERG_05107	MGYG_03277	MCYG_03692				GMDG_05625
AGC/RSK	P										MAPG_00039	MGG_07012	GGTG_10752		SPOG_03973,SPOG_04507	SOCG_02038,SOCG_06071	SPAC4G8.05,SPBC1861.09	SJAG_03209,SJAG_06487	CC1G_01261	CNAG_04040	MVLG_00614		MVEG_05150,MVEG_06678				SPRG_01182,SPRG_03813,SPRG_13571
AGC/RSK/MSK	F	LOAG_04180	WUBG_08503	PTSG_09011
AGC/RSK/RSK	F			PTSG_02853
AGC/RSK/RSKp70	F	LOAG_00559	WUBG_01934	PTSG_12221	SARC_07110	TESG_02524	TEQG_05052	TERG_00281	MGYG_01234	MCYG_00729	MAPG_03184	MGG_01260	GGTG_10212	GMDG_03406	SPOG_03432	SOCG_03805	SPCC4G3.08	SJAG_01047					MVEG_08801
AGC/RSK/RSKp90	F	LOAG_01357
AGC/RSKL	F	LOAG_01370	WUBG_06029
AGC/RSKR	F	LOAG_11534	WUBG_02909
AGC/SGK	F			PTSG_04602	SARC_08765																			AMSG_07184,AMSG_08419			SPRG_01474
AGC/YANK	F	LOAG_01516	WUBG_09155,WUBG_10490		SARC_03553	TESG_02576	TEQG_08641	TERG_03017	MGYG_07956	MCYG_04923	MAPG_07613	MGG_06514	GGTG_00857	GMDG_01762	SPOG_02506	SOCG_02906	SPCC162.10	SJAG_03709	CC1G_06373,CC1G_13163	CNAG_03811	MVLG_06098	PGTG_06419,PGTG_13981	MVEG_02457,MVEG_03178,MVEG_07779,MVEG_09879
Atypical/ABC1	P				SARC_02105															CNAG_02459,CNAG_07359	MVLG_00630		MVEG_03924
Atypical/ABC1/ABC1-A	F	LOAG_18792			SARC_06672	TESG_03805	TEQG_07458	TERG_06590	MGYG_06460	MCYG_05406	MAPG_03968			GMDG_00815					CC1G_11046		MVLG_06786	PGTG_07416	MVEG_04061		PFLG_02311	PFMG_04690	SPRG_09654
Atypical/ABC1/ABC1-B	F	LOAG_03784	WUBG_09137	PTSG_00116,PTSG_10756		TESG_00390,TESG_01431	TEQG_02161,TEQG_04310	TERG_04313,TERG_07639	MGYG_01773,MGYG_03973	MCYG_01223,MCYG_02105		MGG_02627	GGTG_04243	GMDG_01226,GMDG_05080					CC1G_14173,CC1G_15805	CNAG_04843,CNAG_06632	MVLG_06825	PGTG_11689,PGTG_15999	MVEG_04807,MVEG_09420	AMSG_02873			SPRG_02511
Atypical/ABC1/ABC1-C	F	LOAG_00021	WUBG_08166,WUBG_14511	PTSG_08305		TESG_06368	TEQG_06279	TERG_05702	MGYG_07345	MCYG_02348	MAPG_01574	MGG_16419	GGTG_03150	GMDG_06647					CC1G_01824		MVLG_00852	PGTG_05199	MVEG_00856				SPRG_10617,SPRG_16095
Atypical/Alpha	P																		CC1G_00657,CC1G_02529,CC1G_06337,CC1G_07428,CC1G_08873,CC1G_10953,CC1G_11146,CC1G_12594,CC1G_14302,CC1G_14582
Atypical/Alpha/MHCK	F																							AMSG_00453,AMSG_03804
Atypical/Alpha/eEF2K	F	LOAG_04841	WUBG_11941
Atypical/BAZ	F					TESG_04935	TEQG_03299	TERG_05333	MGYG_07766	MCYG_03882
Atypical/BCR	F																					PGTG_12422	MVEG_04682
Atypical/BRD	F	LOAG_16812	WUBG_08273,WUBG_08274,WUBG_15619
Atypical/FunK1	F					TESG_05139,TESG_05157,TESG_07289,TESG_08162	TEQG_05997,TEQG_07911,TEQG_08733,TEQG_08747	TERG_02665,TERG_05460	MGYG_00914,MGYG_03250,MGYG_04298,MGYG_04973,MGYG_06180,MGYG_06244	MCYG_00953,MCYG_02094,MCYG_02753,MCYG_02830,MCYG_04505,MCYG_08170,MCYG_08289,MCYG_08321				GMDG_03050,GMDG_06671,GMDG_06866					CC1G_01565,CC1G_02093,CC1G_02097,CC1G_02098,CC1G_02099,CC1G_02100,CC1G_02101,CC1G_02149,CC1G_02150,CC1G_02216,CC1G_02242,CC1G_02243,CC1G_02514,CC1G_02515,CC1G_02608,CC1G_02609,CC1G_02612,CC1G_02621,CC1G_03062,CC1G_03063,CC1G_03064,CC1G_04033,CC1G_04128,CC1G_04351,CC1G_04368,CC1G_04369,CC1G_05033,CC1G_05049,CC1G_06991,CC1G_06992,CC1G_06995,CC1G_07006,CC1G_07007,CC1G_07008,CC1G_07009,CC1G_07010,CC1…
Atypical/GTF2F1	F					TESG_01822	TEQG_04160	TERG_08534	MGYG_08536	MCYG_02792
Atypical/PIKK/ATM	F	LOAG_04206	WUBG_00216,WUBG_05582			TESG_04050	TEQG_06507	TERG_08452	MGYG_07634	MCYG_05088				GMDG_02442					CC1G_00839
Atypical/PIKK/ATR	F	LOAG_16464	WUBG_06460,WUBG_11157,WUBG_14520,WUBG_15375			TESG_01836	TEQG_04173	TERG_08549	MGYG_08547	MCYG_02808				GMDG_07730					CC1G_08126					AMSG_01661
Atypical/PIKK/FRAP	F	LOAG_06798,LOAG_11192	WUBG_05508,WUBG_07442,WUBG_07863			TESG_02173	TEQG_02612	TERG_00652	MGYG_00791	MCYG_00217				GMDG_03672					CC1G_00894			PGTG_03326
Atypical/PIKK/PI3K	F																		CC1G_06302
Atypical/PIKK/PI4K	F	LOAG_04587	WUBG_00868,WUBG_14763																CC1G_04234,CC1G_13883			PGTG_01812	MVEG_09379
Atypical/PIKK/SMG1	F	LOAG_08420	WUBG_00510
Atypical/PIKK/TRRAP	F	LOAG_17318,LOAG_18196	WUBG_02387,WUBG_10481			TESG_00346	TEQG_04268	TERG_04258	MGYG_03926	MCYG_06713		MGG_09523		GMDG_03505					CC1G_00331
Atypical/RIO	P																			CNAG_01687,CNAG_06454					PFLG_02595	PFMG_01494
Atypical/RIO/RIO1	F	LOAG_00084	WUBG_00854	PTSG_03292	SARC_04047	TESG_01346	TEQG_08202	TERG_03651	MGYG_02404	MCYG_04198		MGG_13447		GMDG_06334					CC1G_04984			PGTG_09283	MVEG_02697	AMSG_11514			SPRG_11372
Atypical/RIO/RIO2	F	LOAG_03963	WUBG_02980	PTSG_04684	SARC_11862	TESG_03867	TEQG_04654	TERG_06363	MGYG_06225	MCYG_05184	MAPG_00960	MGG_07119	GGTG_02858	GMDG_04280					CC1G_13652		MVLG_03960	PGTG_16106	MVEG_10882	AMSG_01209		PFMG_02564	SPRG_15749
Atypical/RIO/RIO3	F	LOAG_00955	WUBG_04287,WUBG_04288
Atypical/TAF1	F	LOAG_17786	WUBG_03876			TESG_01079	TEQG_01995	TERG_03378	MGYG_02119	MCYG_04516				GMDG_05366					CC1G_13701
CAMK	P			PTSG_03159,PTSG_08004,PTSG_08939,PTSG_10175	SARC_05026,SARC_07400,SARC_07819,SARC_11305,SARC_11562						MAPG_01764,MAPG_02241,MAPG_04772,MAPG_05142,MAPG_09035,MAPG_10763	MGG_02051,MGG_02061,MGG_06760,MGG_08549,MGG_09413,MGG_16669	GGTG_01579,GGTG_02901,GGTG_03242,GGTG_04231,GGTG_04740,GGTG_08563,GGTG_10861,GGTG_12157,GGTG_12953,GGTG_13416,GGTG_13550,GGTG_13690		SPOG_04227	SOCG_05156	SPBC337.04		CC1G_07180,CC1G_07362,CC1G_09141,CC1G_13697	CNAG_05104	MVLG_01993,MVLG_02889,MVLG_03359,MVLG_06709	PGTG_00435,PGTG_01352	MVEG_00328,MVEG_00968,MVEG_02841,MVEG_03080,MVEG_07982,MVEG_08299,MVEG_09957	AMSG_01032,AMSG_03729,AMSG_04572,AMSG_06316,AMSG_06786,AMSG_07047,AMSG_07286,AMSG_08272,AMSG_08912		PFMG_03992,PFMG_04186	SPRG_00006,SPRG_00168,SPRG_01311,SPRG_02469,SPRG_02973,SPRG_03200,SPRG_03378,SPRG_04471,SPRG_05065,SPRG_05895,SPRG_06343,SPRG_06907,SPRG_07842,SPRG_08303,SPRG_08891,SPRG_09166,SPRG_12426,SPRG_12797,SPRG_12798,SPRG_14040,SPRG_14265,SPRG_14266,SPRG_14267,SPRG_14298,SPRG_15185,SPRG_15306,SPRG_16766,SPRG_17045,SPRG_17323,SPRG_19127,SPRG_19233,SPRG_19733,SPRG_21148
CAMK/CAMK1	P	LOAG_16449	WUBG_10860	PTSG_00163,PTSG_09430	SARC_02909,SARC_04146	TESG_06244	TEQG_00913	TERG_00966	MGYG_00567	MCYG_03405	MAPG_03769,MAPG_04354,MAPG_08841	MGG_06382,MGG_08547,MGG_09912,MGG_17341	GGTG_05430,GGTG_06339,GGTG_13183	GMDG_01385	SPOG_00825,SPOG_02621,SPOG_04545	SOCG_01208,SOCG_01530,SOCG_03018	SPAC23A1.06c,SPACUNK12.02c,SPCC1322.08	SJAG_01084,SJAG_01855,SJAG_02249,SJAG_02858	CC1G_05850,CC1G_08662,CC1G_14667	CNAG_00130,CNAG_04272,CNAG_05439	MVLG_02941,MVLG_05448,MVLG_05955,MVLG_06313	PGTG_02640,PGTG_06479,PGTG_09361,PGTG_21934	MVEG_02437,MVEG_03962,MVEG_05591,MVEG_06613,MVEG_09855,MVEG_10174,MVEG_10254	AMSG_01358,AMSG_02812,AMSG_04318,AMSG_04319,AMSG_05473,AMSG_09589		PFMG_04735	SPRG_00719,SPRG_02413,SPRG_02458,SPRG_03405,SPRG_03570,SPRG_04033,SPRG_04395,SPRG_05226,SPRG_10463,SPRG_11652,SPRG_11808,SPRG_12950,SPRG_14262,SPRG_14268,SPRG_14269,SPRG_14271,SPRG_14955,SPRG_20192
CAMK/CAMK1/CAMK1-CMK	F					TESG_08032	TEQG_05330	TERG_04733	MGYG_02915	MCYG_05812				GMDG_01590
CAMK/CAMK1/CAMK1-RCK	F					TESG_05593	TEQG_00680	TERG_06836	MGYG_02747	MCYG_05654				GMDG_08120
CAMK/CAMK2	F	LOAG_16912	WUBG_03597	PTSG_10090																							SPRG_14823
CAMK/CAMKL	P	LOAG_12499	WUBG_14499	PTSG_01778,PTSG_04405,PTSG_07354,PTSG_11471,PTSG_12259,PTSG_12391	SARC_00551,SARC_01701,SARC_02171,SARC_03594,SARC_04671,SARC_05410,SARC_08297,SARC_08394,SARC_08811,SARC_09380,SARC_09431,SARC_11543,SARC_12393,SARC_12509,SARC_13547						MAPG_11350	MGG_14620	GGTG_10384		SPOG_01918	SOCG_00587	SPAC57A10.02,SPAC890.03	SJAG_02760,SJAG_06203		CNAG_01938,CNAG_05558,CNAG_06490	MVLG_00434,MVLG_01326,MVLG_02101,MVLG_06478	PGTG_04020,PGTG_12205	MVEG_03681,MVEG_05697,MVEG_07204	AMSG_02050,AMSG_02866,AMSG_02985,AMSG_04975,AMSG_06920	PFLG_01827,PFLG_02095	PFMG_00828,PFMG_03894	SPRG_01093,SPRG_05769,SPRG_06904,SPRG_10397,SPRG_10968,SPRG_15113,SPRG_19279,SPRG_19716
CAMK/CAMKL/AMPK	F	LOAG_05061	WUBG_07850	PTSG_09966	SARC_09465	TESG_02026	TEQG_01730	TERG_02658	MGYG_05796	MCYG_08374	MAPG_07437	MGG_00803	GGTG_00430	GMDG_02508	SPOG_04886,SPOG_05340	SOCG_02391,SOCG_02767	SPAC23H4.02,SPAC23H4.02_T1,SPCC74.03c	SJAG_00356,SJAG_03501	CC1G_10117	CNAG_06552	MVLG_01521	PGTG_07034	MVEG_04701	AMSG_04403,AMSG_06011,AMSG_11225			SPRG_00775,SPRG_04574,SPRG_08646,SPRG_18256
CAMK/CAMKL/BRSK	F	LOAG_01207,LOAG_17135	WUBG_02220		SARC_08708															CNAG_06310			MVEG_00475,MVEG_03523	AMSG_00907			SPRG_07841
CAMK/CAMKL/CHK1	F	LOAG_12066	WUBG_10422	PTSG_00462	SARC_05061,SARC_07365,SARC_07862,SARC_09102,SARC_09103	TESG_01041	TEQG_07396	TERG_01086	MGYG_00447	MCYG_03290	MAPG_06984	MGG_03729	GGTG_07749	GMDG_02167	SPOG_03194	SOCG_04034	SPCC1259.13	SJAG_01680	CC1G_02812	CNAG_03167,CNAG_07427	MVLG_05187	PGTG_00714	MVEG_11470	AMSG_03118
CAMK/CAMKL/GIN4	F					TESG_05798	TEQG_05448	TERG_00119	MGYG_01385	MCYG_00577	MAPG_02280	MGG_02810	GGTG_11620	GMDG_06203M	SPOG_00539,SPOG_01777	SOCG_00720,SOCG_05254	SPAC644.06c	SJAG_04486	CC1G_00923,CC1G_02503			PGTG_11086
CAMK/CAMKL/Kin1	F					TESG_05643	TEQG_02252	TERG_07936	MGYG_04523	MCYG_01550	MAPG_05393	MGG_01279	GGTG_00066	GMDG_04249	SPOG_02891,SPOG_03189	SOCG_03276,SOCG_06484	SPBC32C12.03c,SPBC4F6.06	SJAG_02838	CC1G_02698		MVLG_00119	PGTG_12210	MVEG_11244
CAMK/CAMKL/Kin4	F					TESG_04736	TEQG_05007	TERG_07097	MGYG_06963	MCYG_06494	MAPG_00453	MGG_01196	GGTG_04032,GGTG_13831	GMDG_07387	SPOG_02129	SOCG_00376	SPAC110.01	SJAG_04507	CC1G_08740		MVLG_03713	PGTG_04875,PGTG_20338	MVEG_03201,MVEG_07750
CAMK/CAMKL/LKB	F	LOAG_03149	WUBG_01716	PTSG_08374	SARC_04435															CNAG_02820				AMSG_01926
CAMK/CAMKL/MARK	F	LOAG_07092,LOAG_18671	WUBG_00933	PTSG_02343	SARC_00715,SARC_02598,SARC_03220,SARC_04579,SARC_05483,SARC_08866,SARC_11309	TESG_04178	TEQG_05138	TERG_01629	MGYG_04726	MCYG_07224				GMDG_05285				SJAG_00004	CC1G_02900,CC1G_15424	CNAG_03216,CNAG_07580	MVLG_06721	PGTG_22280	MVEG_04742,MVEG_12437	AMSG_04175,AMSG_05526			SPRG_05331,SPRG_10964
CAMK/CAMKL/MELK	F	LOAG_00732	WUBG_03796	PTSG_05194
CAMK/CAMKL/NIM1	F	LOAG_15185
CAMK/CAMKL/NuaK	F	LOAG_07271	WUBG_12179,WUBG_18357																				MVEG_10654				SPRG_04901
CAMK/CAMKL/PASK	F	LOAG_13268				TESG_02388	TEQG_01486	TERG_00423	MGYG_01098	MCYG_00870	MAPG_00365	MGG_05220	GGTG_03941	GMDG_00301	SPOG_05506	SOCG_04507	SPAC1805.01c	SJAG_01376	CC1G_06743,CC1G_09329	CNAG_01062	MVLG_02813,MVLG_04913	PGTG_14851	MVEG_00604,MVEG_11297,MVEG_12212
CAMK/CAMKL/QIK	F				SARC_04608
CAMK/CAMKL/SNRK	F	LOAG_02411	WUBG_00493	PTSG_02285																CNAG_01612							SPRG_18387
CAMK/CASK	F	LOAG_17286	WUBG_07053
CAMK/CDPK	F				SARC_05429,SARC_12313																				PFLG_00241,PFLG_00358,PFLG_01516,PFLG_01848,PFLG_02063	PFMG_00081,PFMG_00249,PFMG_00809,PFMG_02776,PFMG_04032,PFMG_04790	SPRG_01701,SPRG_04566
CAMK/DAPK/DAPK	F	LOAG_13119,LOAG_18496	WUBG_02603,WUBG_17412
CAMK/DCAMKL	F	LOAG_09649	WUBG_00961	PTSG_07665,PTSG_10114
CAMK/MAPKAPK/MAPKAPK	F			PTSG_03766,PTSG_07730
CAMK/MAPKAPK/MK2	F	LOAG_04004,LOAG_05107	WUBG_03301,WUBG_03810,WUBG_07664,WUBG_11902		SARC_11782
CAMK/MAPKAPK/MNK	F	LOAG_01928	WUBG_06025	PTSG_13004
CAMK/MLCK	F	LOAG_01021,LOAG_01250,LOAG_02063,LOAG_02064,LOAG_03589,LOAG_05722,LOAG_07187,LOAG_16389,LOAG_16390,LOAG_17189,LOAG_18162	WUBG_02125,WUBG_02699,WUBG_06759,WUBG_06833,WUBG_08192,WUBG_09209,WUBG_09625,WUBG_09764,WUBG_10353,WUBG_10363,WUBG_10498,WUBG_10527,WUBG_10618,WUBG_10622,WUBG_10873,WUBG_11628,WUBG_11904,WUBG_12057,WUBG_12477,WUBG_12642,WUBG_12940,WUBG_13298,WUBG_13321,WUBG_13651,WUBG_14491,WUBG_14766,WUBG_15563
CAMK/NNK1	F					TESG_03870	TEQG_04659	TERG_06366	MGYG_06229	MCYG_05188,MCYG_07908
CAMK/PHK	F	LOAG_17265,LOAG_17266	WUBG_00698																					AMSG_01620			SPRG_03052
CAMK/PIM	F	LOAG_00334,LOAG_07612,LOAG_13501	WUBG_00748,WUBG_04033,WUBG_05699
CAMK/PKD	F	LOAG_05407,LOAG_16495	WUBG_02525,WUBG_06451,WUBG_06867,WUBG_14851		SARC_06698,SARC_07795
CAMK/PRR1	F					TESG_03288	TEQG_06719	TERG_03801	MGYG_02555	MCYG_04056				GMDG_07100
CAMK/PSK	F	LOAG_12184	WUBG_14145,WUBG_15007
CAMK/RAD53	P				SARC_08766						MAPG_06781,MAPG_12066	MGG_01596,MGG_04790			SPOG_00957,SPOG_03320	SOCG_03915,SOCG_05815	SPAC14C4.03,SPCC18B5.11c	SJAG_03438,SJAG_04287		CNAG_05216	MVLG_00693	PGTG_00916		AMSG_00204,AMSG_08943
CAMK/RAD53/DUN1	F					TESG_04365	TEQG_00434	TERG_01704	MGYG_04804	MCYG_07308				GMDG_06955
CAMK/RAD53/RAD53	F					TESG_07413	TEQG_07125	TERG_02198	MGYG_05306	MCYG_07432				GMDG_06884					CC1G_09319
CAMK/RAD53/RAD53-MEK1	F					TESG_00045	TEQG_05578	TERG_03936	MGYG_03503	MCYG_07009				GMDG_05517
CAMK/TRBL	F	LOAG_04368	WUBG_07224
CAMK/TSSK	F	LOAG_02164,LOAG_07107,LOAG_17638	WUBG_09442,WUBG_10015,WUBG_10710	PTSG_04457
CK1	P	LOAG_09601,LOAG_16630,LOAG_17998	WUBG_00217,WUBG_12400,WUBG_12764
CK1/CK1	P																		CC1G_03450			PGTG_01077,PGTG_12976,PGTG_12983	MVEG_01099	AMSG_04710			SPRG_19271
CK1/CK1/CK1-A	F	LOAG_01274,LOAG_01275	WUBG_07926
CK1/CK1/CK1-D	F	LOAG_05803	WUBG_03642	PTSG_06973,PTSG_07885		TESG_06190	TEQG_00859	TERG_01027	MGYG_00511	MCYG_03347	MAPG_01981	MGG_02829	GGTG_12026	GMDG_02412,GMDG_08155	SPOG_00667,SPOG_04638	SOCG_02158,SOCG_03254	SPAC23C4.12,SPBC3H7.15	SJAG_02104,SJAG_04457	CC1G_04803,CC1G_06627		MVLG_00870	PGTG_05186,PGTG_12985,PGTG_12988	MVEG_06043	AMSG_05528,AMSG_07362			SPRG_01437,SPRG_01442
CK1/CK1/CK1-G	F	LOAG_17252	WUBG_00177	PTSG_11580	SARC_09304	TESG_01367	TEQG_02096	TERG_07575	MGYG_01709	MCYG_01157	MAPG_05824	MGG_08097	GGTG_06960	GMDG_02672	SPOG_03753,SPOG_04202,SPOG_04589	SOCG_03536,SOCG_04503,SOCG_06523	SPAC1805.05,SPBC1347.06c,SPBP35G2.05c	SJAG_00402,SJAG_01373,SJAG_06288	CC1G_01170,CC1G_07108	CNAG_00556	MVLG_01602	PGTG_01096	MVEG_04161,MVEG_06021
CK1/Dual	F	LOAG_03044	WUBG_02672
CK1/TTBK	F	LOAG_10642,LOAG_17871	WUBG_10205,WUBG_12100,WUBG_12189,WUBG_12425	PTSG_05555																				AMSG_11205			SPRG_00694
CK1/TTBKL	F	LOAG_01309,LOAG_01888,LOAG_02042,LOAG_03830,LOAG_04972,LOAG_06430,LOAG_06586,LOAG_06605,LOAG_06709,LOAG_06879,LOAG_07669,LOAG_13665	WUBG_00107,WUBG_00232,WUBG_03842,WUBG_06203,WUBG_07879,WUBG_08542,WUBG_09925,WUBG_11084,WUBG_11486,WUBG_12062,WUBG_16677,WUBG_17407
CK1/VRK	F	LOAG_01674	WUBG_01385	PTSG_03252
CK1/Worm6	F	LOAG_01187,LOAG_01194,LOAG_01394,LOAG_01667,LOAG_01889,LOAG_02381,LOAG_03132,LOAG_03715,LOAG_04429,LOAG_05502,LOAG_06924,LOAG_09827,LOAG_09828,LOAG_10226,LOAG_10728,LOAG_18266	WUBG_02444,WUBG_06862,WUBG_06928,WUBG_08540,WUBG_08580,WUBG_10760,WUBG_13882,WUBG_14259,WUBG_14345,WUBG_14718,WUBG_15584,WUBG_17897,WUBG_18606
CMGC	P										MAPG_06149,MAPG_11896	MGG_05397,MGG_07687,MGG_14674	GGTG_04769										MVEG_01931,MVEG_08668		PFLG_00317,PFLG_00355	PFMG_00097,PFMG_04586
CMGC/CDK	P	LOAG_17143	WUBG_03896	PTSG_07137,PTSG_10173	SARC_06703,SARC_08063,SARC_10569	TESG_02266	TEQG_02710	TERG_00744	MGYG_00881	MCYG_00317	MAPG_03958,MAPG_09569	MGG_04905,MGG_06928,MGG_09000	GGTG_06167,GGTG_12316	GMDG_06435,GMDG_06594	SPOG_05558	SOCG_05183	SPAC1D4.06c	SJAG_01000	CC1G_00594	CNAG_05549,CNAG_07871	MVLG_01376,MVLG_02075,MVLG_04363,MVLG_05578,MVLG_06908	PGTG_01749,PGTG_04561,PGTG_06600	MVEG_00710,MVEG_02705,MVEG_03287,MVEG_03922,MVEG_07878	AMSG_00749,AMSG_02328,AMSG_08553,AMSG_11394	PFLG_00072,PFLG_01470,PFLG_03061	PFMG_00686,PFMG_04424	SPRG_00044,SPRG_05845,SPRG_07265,SPRG_11839
CMGC/CDK/CCRK	F			PTSG_01028																				AMSG_04080
CMGC/CDK/CDC2	F	LOAG_00682,LOAG_00683,LOAG_01171,LOAG_04541,LOAG_04543,LOAG_04711	WUBG_02126,WUBG_02127,WUBG_05792,WUBG_06261,WUBG_06300	PTSG_03213,PTSG_03214,PTSG_03867		TESG_01590	TEQG_04475	TERG_02828	MGYG_08708	MCYG_08557	MAPG_07180	MGG_01362	GGTG_07519	GMDG_02017	SPOG_05774	SOCG_00041	SPBC11B10.09	SJAG_03048	CC1G_02703	CNAG_01664							SPRG_00383,SPRG_02555
CMGC/CDK/CDK10	F	LOAG_06017	WUBG_07389	PTSG_08323	SARC_07621																		MVEG_04794
CMGC/CDK/CDK11	F	LOAG_01264	WUBG_11863			TESG_02722	TEQG_08399	TERG_03192	MGYG_08144	MCYG_04784	MAPG_08017	MGG_06413	GGTG_08223	GMDG_06049	SPOG_04658	SOCG_05091	SPBC18H10.15	SJAG_03421	CC1G_03659	CNAG_00415				AMSG_04682		PFMG_01138	SPRG_03459
CMGC/CDK/CDK4	F	LOAG_17283	WUBG_00330
CMGC/CDK/CDK5	F	LOAG_07240	WUBG_07357	PTSG_00030		TESG_04707	TEQG_00809	TERG_06969	MGYG_02887	MCYG_05782	MAPG_06423	MGG_04660	GGTG_01917	GMDG_01923	SPOG_05451	SOCG_03896	SPCC16C4.11	SJAG_05763	CC1G_03767		MVLG_01143	PGTG_03402	MVEG_10402	AMSG_02688			SPRG_01805
CMGC/CDK/CDK7	F	LOAG_00613	WUBG_05176	PTSG_10371		TESG_04362	TEQG_00437	TERG_01701	MGYG_04801	MCYG_07305		MGG_13401	GGTG_02735	GMDG_08446	SPOG_00756	SOCG_00139	SPBC19F8.07	SJAG_00150	CC1G_00997	CNAG_06445	MVLG_02304	PGTG_15320	MVEG_02797	AMSG_07969	PFLG_01717	PFMG_00230	SPRG_11995
CMGC/CDK/CDK8	F	LOAG_06222,LOAG_06223	WUBG_01370,WUBG_01371	PTSG_00138		TESG_04257	TEQG_03684	TERG_07367	MGYG_01498	MCYG_00460	MAPG_12131	MGG_13931	GGTG_13207	GMDG_06818	SPOG_04901	SOCG_05281	SPAC23H4.17c	SJAG_00342	CC1G_07887	CNAG_06086	MVLG_03299						SPRG_05223
CMGC/CDK/CDK9	F	LOAG_13620	WUBG_12265			TESG_00466	TEQG_03166	TERG_04465	MGYG_04138	MCYG_01933				GMDG_00830	SPOG_05603	SOCG_05537	SPBC32H8.10	SJAG_03061	CC1G_11325			PGTG_10429
CMGC/CDK/CRK7	F	LOAG_16966	WUBG_04136		SARC_08135	TESG_00520	TEQG_03112	TERG_04523	MGYG_04195	MCYG_01871	MAPG_05784	MGG_07291	GGTG_07015	GMDG_01050	SPOG_02665	SOCG_03061	SPAC2F3.15	SJAG_06286	CC1G_14638	CNAG_04118	MVLG_02879	PGTG_20773	MVEG_04897		PFLG_00598	PFMG_00759	SPRG_00568,SPRG_03445,SPRG_11731
CMGC/CDK/PCTAIRE	F	LOAG_03241	WUBG_15051	PTSG_00747
CMGC/CDK/PFTAIRE	F	LOAG_16915	WUBG_01239
CMGC/CDKL	F	LOAG_11637	WUBG_00805,WUBG_05256	PTSG_05370,PTSG_06706																				AMSG_02579			SPRG_08631,SPRG_08655,SPRG_13722
CMGC/CK2	F	LOAG_03081	WUBG_02507	PTSG_04001	SARC_06517,SARC_06604	TESG_03452	TEQG_00213	TERG_01918	MGYG_05018	MCYG_07742	MAPG_07079	MGG_03696	GGTG_08338	GMDG_07650	SPOG_00180	SOCG_05883	SPAC23C11.11	SJAG_05756	CC1G_04406	CNAG_05694	MVLG_00301,MVLG_05223	PGTG_15089	MVEG_04828	AMSG_00146,AMSG_00309,AMSG_00384,AMSG_01248,AMSG_01541,AMSG_02619,AMSG_02620,AMSG_03551,AMSG_03938,AMSG_05176,AMSG_05883,AMSG_06974,AMSG_07448,AMSG_08320,AMSG_09520,AMSG_10582	PFLG_01798	PFMG_04439	SPRG_12818,SPRG_15900,SPRG_16844
CMGC/CLK	F	LOAG_17838	WUBG_05409	PTSG_01985	SARC_05297	TESG_07258	TEQG_05822	TERG_08189	MGYG_07254	MCYG_08722	MAPG_03355	MGG_16904	GGTG_09408	GMDG_00318	SPOG_04088	SOCG_06169	SPAC1D4.11c	SJAG_00996	CC1G_01467,CC1G_06417,CC1G_10232,CC1G_15475	CNAG_00683	MVLG_03697	PGTG_10770	MVEG_05876,MVEG_11395	AMSG_04368	PFLG_00885	PFMG_04087	SPRG_03849
CMGC/DYRK	P			PTSG_05204,PTSG_08399	SARC_00217															CNAG_04197				AMSG_00987			SPRG_15095,SPRG_19338
CMGC/DYRK/DYRK1	F	LOAG_10900	WUBG_06922	PTSG_12163																				AMSG_04297			SPRG_05256
CMGC/DYRK/DYRK2	F	LOAG_06784	WUBG_05702	PTSG_12767	SARC_00149,SARC_10339	TESG_02122	TEQG_02559	TERG_00601	MGYG_00730,MGYG_00731	MCYG_00164	MAPG_05425	MGG_00760	GGTG_14172	GMDG_06596	SPOG_04040,SPOG_05539	SOCG_01971,SOCG_02054	SPAC16C9.07,SPAC2F7.03c	SJAG_02392,SJAG_06276	CC1G_13957	CNAG_04433	MVLG_02193	PGTG_10743	MVEG_01992,MVEG_04890	AMSG_01896,AMSG_04648			SPRG_09625
CMGC/DYRK/HIPK	F	LOAG_04459	WUBG_00034
CMGC/DYRK/PRP4	F	LOAG_18549	WUBG_08048	PTSG_00232		TESG_02488	TEQG_05088	TERG_00320	MGYG_01198	MCYG_00765	MAPG_07844	MGG_12944	GGTG_08042	GMDG_00413	SPOG_05361	SOCG_05001	SPCC777.14	SJAG_01040	CC1G_04865	CNAG_02962	MVLG_03056	PGTG_01312	MVEG_00543		PFLG_00704	PFMG_02216	SPRG_07451
CMGC/DYRK/YAK	F					TESG_02729	TEQG_08408	TERG_03201	MGYG_08153	MCYG_04792	MAPG_08011	MGG_06399	GGTG_08214	GMDG_04677	SPOG_01733	SOCG_00763	SPAC823.03	SJAG_06552	CC1G_14245		MVLG_05863	PGTG_03918	MVEG_08443,MVEG_11078	AMSG_09172			SPRG_05235
CMGC/GSK	F	LOAG_00254,LOAG_02558,LOAG_03082,LOAG_08206,LOAG_09639	WUBG_01723,WUBG_02396,WUBG_02506,WUBG_05716,WUBG_09421	PTSG_07485		TESG_03931	TEQG_04722	TERG_06426	MGYG_06292	MCYG_05251	MAPG_07775	MGG_12122	GGTG_07980	GMDG_00994	SPOG_00717,SPOG_04371	SOCG_02107,SOCG_03368	SPAC1687.15,SPBC8D2.01	SJAG_00718,SJAG_05304	CC1G_03802	CNAG_06730	MVLG_00574,MVLG_00575	PGTG_01413	MVEG_01837,MVEG_08855	AMSG_02796,AMSG_08301			SPRG_04643,SPRG_04645
CMGC/MAPK	P	LOAG_05045,LOAG_06753	WUBG_09414,WUBG_09900	PTSG_06575,PTSG_08125,PTSG_11071	SARC_11152						MAPG_04051	MGG_04943	GGTG_06062		SPOG_01343	SOCG_05352	SPBC119.08	SJAG_04551		CNAG_01523,CNAG_04282	MVLG_00641,MVLG_01389,MVLG_03079	PGTG_06617,PGTG_13814,PGTG_16812,PGTG_17888	MVEG_07303,MVEG_10615	AMSG_02053,AMSG_03049,AMSG_07431,AMSG_07479,AMSG_08724,AMSG_09565,AMSG_10139			SPRG_00889,SPRG_00890,SPRG_01654,SPRG_03733,SPRG_04016,SPRG_05057,SPRG_06061,SPRG_07981,SPRG_09332,SPRG_09413,SPRG_09780,SPRG_10245,SPRG_11536,SPRG_12933,SPRG_13491,SPRG_18027
CMGC/MAPK/ERK	F										MAPG_03620	MGG_09565	GGTG_05241		SPOG_03840	SOCG_01690	SPAC31G5.09c	SJAG_02923	CC1G_03633,CC1G_07620,CC1G_14865	CNAG_02511,CNAG_02531,CNAG_04514						PFMG_03335
CMGC/MAPK/ERK1	F	LOAG_08585	WUBG_00489	PTSG_11082	SARC_08320	TESG_00985,TESG_04578	TEQG_01048,TEQG_08188	TERG_00832,TERG_01141	MGYG_00383,MGYG_00968	MCYG_01018,MCYG_03231				GMDG_04404,GMDG_05057					CC1G_02007
CMGC/MAPK/ERK7	F	LOAG_13928	WUBG_06472,WUBG_17921	PTSG_02788																				AMSG_07073	PFLG_01307	PFMG_00735	SPRG_00639
CMGC/MAPK/JNK	F	LOAG_11693,LOAG_17611	WUBG_01567,WUBG_10557
CMGC/MAPK/nmo	F	LOAG_18800	WUBG_07012
CMGC/MAPK/p38	F	LOAG_06056,LOAG_08055	WUBG_14523	PTSG_03419,PTSG_13049	SARC_07884	TESG_05204	TEQG_08298	TERG_03872	MGYG_03564	MCYG_07062	MAPG_05009	MGG_01822	GGTG_08789	GMDG_06790	SPOG_02005	SOCG_00500	SPAC24B11.06c	SJAG_02592	CC1G_00577		MVLG_06409	PGTG_04715	MVEG_00783,MVEG_02967
CMGC/RCK	P																SPBC8D2.19			CNAG_06193				AMSG_00575			SPRG_10086,SPRG_16384
CMGC/RCK/MAK	F	LOAG_18485	WUBG_11436	PTSG_09237		TESG_08295	TEQG_01821	TERG_03544	MGYG_02299	MCYG_04314	MAPG_08635	MGG_15325	GGTG_12935	GMDG_03261	SPOG_04389,SPOG_05082	SOCG_03351,SOCG_04647	SPAC3C7.06c	SJAG_03557,SJAG_05996	CC1G_11298		MVLG_01527		MVEG_09168	AMSG_08312			SPRG_08466,SPRG_11389
CMGC/RCK/MOK	F			PTSG_01609
CMGC/SRPK	F	LOAG_03178	WUBG_06159,WUBG_12184	PTSG_11567		TESG_01748	TEQG_04083	TERG_05462	MGYG_08446	MCYG_02713	MAPG_09529,MAPG_09531,MAPG_10331	MGG_10392,MGG_10596,MGG_12513	GGTG_00749,GGTG_02732,GGTG_04999,GGTG_05014,GGTG_06061,GGTG_06611	GMDG_00930	SPOG_01383	SOCG_02618	SPBC530.14c	SJAG_02058,SJAG_05663	CC1G_02719,CC1G_04899,CC1G_05630,CC1G_06188,CC1G_09673,CC1G_10260,CC1G_13566,CC1G_15433	CNAG_02028	MVLG_00284	PGTG_06984,PGTG_09121,PGTG_15304,PGTG_15313	MVEG_09067	AMSG_10208	PFLG_00173,PFLG_00174	PFMG_00133,PFMG_04855	SPRG_05368
CMGC/SRPKL1	F					TESG_00336,TESG_01743,TESG_02062,TESG_02063,TESG_02397,TESG_03077,TESG_03394,TESG_03959,TESG_04337,TESG_04500,TESG_04678,TESG_04770	TEQG_00274,TEQG_00775,TEQG_00966,TEQG_01496,TEQG_03229,TEQG_04258,TEQG_04972,TEQG_07750,TEQG_08248	TERG_00411,TERG_00412,TERG_01498,TERG_01856,TERG_02699,TERG_02700,TERG_04247,TERG_05267,TERG_05468,TERG_05893,TERG_06939,TERG_07061,TERG_08319,TERG_08568	MGYG_00014,MGYG_03644,MGYG_03914,MGYG_03916,MGYG_04122,MGYG_04955,MGYG_06026,MGYG_06858,MGYG_07003,MGYG_07876,MGYG_07898,MGYG_08441,MGYG_08554	MCYG_00382,MCYG_00607,MCYG_00860,MCYG_00930,MCYG_01031,MCYG_01080,MCYG_01949,MCYG_02172,MCYG_02543,MCYG_02798,MCYG_02865,MCYG_03043,MCYG_03983,MCYG_04411,MCYG_04719,MCYG_06616,MCYG_07806,MCYG_07917,MCYG_08263,MCYG_08597,MCYG_08851				GMDG_01026,GMDG_04874M,GMDG_04879,GMDG_05611,GMDG_06021,GMDG_06115
CMGC/SRPKL2	F					TESG_00983,TESG_01863,TESG_01865,TESG_04768,TESG_06843,TESG_07229,TESG_07693	TEQG_01560,TEQG_01561,TEQG_04974,TEQG_05852,TEQG_06166,TEQG_07700,TEQG_08076,TEQG_08190	TERG_01143,TERG_02498,TERG_02499,TERG_04415,TERG_07063,TERG_08342,TERG_08979	MGYG_00426,MGYG_01046,MGYG_03577,MGYG_03601,MGYG_05615,MGYG_05617,MGYG_07001,MGYG_07274,MGYG_09176	MCYG_01109,MCYG_02693,MCYG_03268,MCYG_03608,MCYG_04255,MCYG_07412,MCYG_08210,MCYG_08416,MCYG_08457				GMDG_00446,GMDG_03527
CMGC/SRPKL3	F					TESG_08250		TERG_04430	MGYG_01093,MGYG_04105	MCYG_00033,MCYG_01097,MCYG_05287,MCYG_05541
HisK	P					TESG_02285,TESG_05598	TEQG_00686,TEQG_01119	TERG_00766,TERG_06840	MGYG_00905,MGYG_02752	MCYG_00335,MCYG_05659				GMDG_04055,GMDG_04802,GMDG_05468					CC1G_02967,CC1G_05545,CC1G_13258,CC1G_14422
HisK/PDHK/BCKDK	F					TESG_00533,TESG_05949	TEQG_01229,TEQG_03099	TERG_04538,TERG_04941	MGYG_03117,MGYG_04208	MCYG_01861,MCYG_03513				GMDG_03535,GMDG_05257					CC1G_00337,CC1G_13956
HisK/PDHK/PDHK	F	LOAG_02700												GMDG_03248					CC1G_15212
NDK/NDK	F					TESG_00573	TEQG_03544	TERG_04558	MGYG_04230	MCYG_01839
Other/AgaK1	F																		CC1G_05064,CC1G_06674,CC1G_06676,CC1G_07284,CC1G_07612,CC1G_07751,CC1G_09796,CC1G_09797,CC1G_09799,CC1G_09810,CC1G_09815,CC1G_09816,CC1G_10655,CC1G_15588,CC1G_15590,CC1G_15857,CC1G_15858
Other/Aur	F	LOAG_01615,LOAG_02905,LOAG_03125	WUBG_05566,WUBG_11642,WUBG_14576	PTSG_07989	SARC_14294	TESG_02209	TEQG_02649	TERG_00689	MGYG_00829	MCYG_00258	MAPG_06628	MGG_00479,MGG_12408	GGTG_01398	GMDG_00572	SPOG_03543	SOCG_03693	SPCC320.13c	SJAG_01837	CC1G_05421	CNAG_01285	MVLG_04316	PGTG_01580	MVEG_00905		PFLG_00248,PFLG_00827	PFMG_00240,PFMG_01321	SPRG_04209,SPRG_08172,SPRG_08173,SPRG_09899
Other/BUB	F	LOAG_00817	WUBG_00694	PTSG_09352	SARC_01657,SARC_02353	TESG_05842	TEQG_04544	TERG_02761	MGYG_08785	MCYG_08636	MAPG_01130	MGG_14329	GGTG_03709	GMDG_06120	SPOG_00820	SOCG_01212	SPCC1322.12c	SJAG_01082	CC1G_03571,CC1G_07078	CNAG_03184	MVLG_03365	PGTG_12663		AMSG_01312			SPRG_09747
Other/Bud32	F	LOAG_02552,LOAG_09194	WUBG_07889,WUBG_08833			TESG_02113	TEQG_02550	TERG_00592	MGYG_00721	MCYG_00155		MGG_01344	GGTG_00388	GMDG_04035	SPOG_05661	SOCG_05286	SPAP27G11.07c	SJAG_05425	CC1G_13096	CNAG_02712	MVLG_04607	PGTG_15739,PGTG_18143	MVEG_07108	AMSG_04552		PFMG_03611	SPRG_03279
Other/CAMKK	P				SARC_03892	TESG_07611	TEQG_02079	TERG_07555	MGYG_01694	MCYG_01142				GMDG_03230						CNAG_03791	MVLG_04807		MVEG_00885	AMSG_10592		PFMG_00553	SPRG_07462,SPRG_13993,SPRG_14742,SPRG_14744,SPRG_16899,SPRG_18913
Other/CAMKK/ELM	F					TESG_00296	TEQG_04218	TERG_04210	MGYG_03875	MCYG_06760				GMDG_00804	SPOG_04787	SOCG_06246	SPCC297.03	SJAG_06177	CC1G_07875,CC1G_14171		MVLG_03660	PGTG_08923	MVEG_01135
Other/CAMKK/Meta	F	LOAG_13276,LOAG_18799	WUBG_12734,WUBG_13575	PTSG_06601							MAPG_00058,MAPG_08026	MGG_06421,MGG_07003	GGTG_08232,GGTG_10780		SPOG_02350	SOCG_02755	SPCC1919.01	SJAG_03799,SJAG_06492		CNAG_05484		PGTG_00856	MVEG_00327,MVEG_01923	AMSG_09999			SPRG_03989,SPRG_05310,SPRG_06934
Other/CDC7	F	LOAG_03017	WUBG_09031			TESG_02040	TEQG_01744	TERG_02677	MGYG_05812	MCYG_08390	MAPG_03697	MGG_03488	GGTG_05339	GMDG_01369	SPOG_02744,SPOG_03124	SOCG_00158,SOCG_06417	SPBC21C3.18,SPBC776.12c	SJAG_00486,SJAG_03160	CC1G_08833	CNAG_00636	MVLG_05504	PGTG_05856	MVEG_03797	AMSG_04657
Other/Ciliate-e2/Ciliate-e2b	F																									PFMG_03595
Other/HAL	P					TESG_00756	TEQG_02341	TERG_07844	MGYG_04432	MCYG_01640	MAPG_00544,MAPG_08024,MAPG_10557	MGG_02944,MGG_06070,MGG_06420,MGG_13349	GGTG_04135,GGTG_04747,GGTG_08231	GMDG_01562	SPOG_00999,SPOG_03313,SPOG_03570,SPOG_03980	SOCG_02031,SOCG_03668,SOCG_03923,SOCG_05804	SPAC22G7.08,SPAC29A4.16,SPBC21.07c,SPCC1020.10,SPCC70.05c	SJAG_00963,SJAG_04268,SJAG_04655,SJAG_04760,SJAG_06433	CC1G_04356,CC1G_04357,CC1G_11932	CNAG_00745,CNAG_07667	MVLG_00762,MVLG_02857	PGTG_07880,PGTG_10420	MVEG_00920,MVEG_05799,MVEG_07114,MVEG_09578,MVEG_09987,MVEG_11382,MVEG_12340
Other/HAL/HAL1	F					TESG_00294	TEQG_04215	TERG_04208	MGYG_03873	MCYG_06762				GMDG_00803
Other/HAL/HRK1	F					TESG_03855	TEQG_04641	TERG_06352	MGYG_06212	MCYG_05171				GMDG_04094
Other/Haspin	F	LOAG_12011,LOAG_12357,LOAG_17840	WUBG_02519,WUBG_16058	PTSG_06705		TESG_03910	TEQG_04698	TERG_06403	MGYG_06270	MCYG_05231	MAPG_03011	MGG_06441	GGTG_10010	GMDG_02298	SPOG_00676	SOCG_02150	SPAC23C4.03	SJAG_00678	CC1G_01353	CNAG_01333	MVLG_04478	PGTG_21214	MVEG_07771
Other/IKS	F					TESG_05545	TEQG_00626	TERG_06786	MGYG_02702	MCYG_05606	MAPG_07676	MGG_00700	GGTG_00935	GMDG_07061					CC1G_15684	CNAG_06809	MVLG_01649	PGTG_09638	MVEG_06562	AMSG_04829
Other/IRE	F	LOAG_00603	WUBG_00967,WUBG_02348	PTSG_12653	SARC_04117	TESG_07831	TEQG_00496	TERG_06654	MGYG_06531	MCYG_05475	MAPG_10119	MGG_15988	GGTG_11050	GMDG_06477	SPOG_04905	SOCG_02371	SPAC167.01	SJAG_04435	CC1G_06931	CNAG_03670	MVLG_06979	PGTG_22185	MVEG_09538
Other/ISR1	F					TESG_07360	TEQG_04444	TERG_06080	MGYG_05937	MCYG_06027
Other/Mak2	F					TESG_02286	TEQG_01117	TERG_00768	MGYG_00907	MCYG_00336				GMDG_03720	SPOG_02647	SOCG_03043	SPAC27E2.09	SJAG_05862	CC1G_13678
Other/Mak3	F														SPOG_02415	SOCG_02815	SPCC74.06	SJAG_01587
Other/NAK	P			PTSG_05619	SARC_08234,SARC_10838						MAPG_01153,MAPG_08336	MGG_04463,MGG_11326	GGTG_01768,GGTG_03685				SPCP1E11.02		CC1G_06370,CC1G_06600	CNAG_03796,CNAG_03843	MVLG_02414,MVLG_04383	PGTG_01774,PGTG_14390	MVEG_00815	AMSG_01867,AMSG_09194	PFLG_03077	PFMG_03016	SPRG_06391
Other/NAK/BIKE	F	LOAG_05227	WUBG_00159			TESG_05355	TEQG_01404	TERG_00525	MGYG_01017	MCYG_00967				GMDG_04458	SPOG_02919,SPOG_03554,SPOG_05076	SOCG_03305,SOCG_03683,SOCG_05853	SPBC557.04,SPBC6B1.02	SJAG_00649,SJAG_04052,SJAG_06429					MVEG_00419
Other/NAK/GAK	F	LOAG_16546	WUBG_02245	PTSG_01962
Other/NAK/MPSK	F			PTSG_02001		TESG_03527	TEQG_00141	TERG_01996	MGYG_05098	MCYG_07655				GMDG_04787M	SPOG_02148	SOCG_00357	SPAC3H1.13	SJAG_03386									SPRG_08657,SPRG_11269
Other/NEK	P	LOAG_07282	WUBG_05905,WUBG_15330,WUBG_17029	PTSG_00355,PTSG_03788,PTSG_05317,PTSG_10545,PTSG_11844,PTSG_12012,PTSG_12064,PTSG_12377	SARC_09215	TESG_03549	TEQG_00119	TERG_02019	MGYG_05121	MCYG_07631	MAPG_02490	MGG_03026	GGTG_10325	GMDG_06246						CNAG_04148	MVLG_02965	PGTG_10104	MVEG_04017	AMSG_01316,AMSG_02817,AMSG_03327,AMSG_04167,AMSG_05174,AMSG_05439,AMSG_05496,AMSG_05543,AMSG_06197,AMSG_06507,AMSG_07489,AMSG_08784,AMSG_09077	PFLG_00156,PFLG_01178	PFMG_01459,PFMG_01981,PFMG_02031,PFMG_02606	SPRG_00339,SPRG_01257,SPRG_01549,SPRG_04906,SPRG_14355,SPRG_21495
Other/NEK/NEK1	F			PTSG_04657,PTSG_05717,PTSG_06021,PTSG_09423																				AMSG_00516,AMSG_03957,AMSG_05982,AMSG_07891,AMSG_08808,AMSG_09027			SPRG_01495,SPRG_08840
Other/NEK/NEK10	F	LOAG_10561		PTSG_00129																				AMSG_06535
Other/NEK/NEK2	F			PTSG_09647		TESG_00812	TEQG_06426	TERG_01322	MGYG_00214	MCYG_03040				GMDG_02843	SPOG_00541	SOCG_02283	SPAC19E9.02	SJAG_03592	CC1G_04175
Other/NEK/NEK6	F	LOAG_07567	WUBG_00419	PTSG_07490	SARC_07619																			AMSG_03438
Other/NEK/NEK8	F	LOAG_00125	WUBG_01554	PTSG_01201,PTSG_02940,PTSG_08458
Other/NKF2	F	LOAG_02369,LOAG_04986	WUBG_05733,WUBG_14054
Other/NRBP	F	LOAG_16662	WUBG_03326
Other/PEK	P	LOAG_16521	WUBG_01020	PTSG_12714		TESG_04953	TEQG_03280	TERG_05313	MGYG_07785	MCYG_03864					SPOG_00704,SPOG_01123	SOCG_02121,SOCG_05776	SPAC20G4.03c,SPAC222.07c	SJAG_00690,SJAG_01942					MVEG_09565	AMSG_09596		PFMG_01681	SPRG_02393,SPRG_10470,SPRG_11113
Other/PEK/GCN2	F	LOAG_16335	WUBG_02259,WUBG_13909			TESG_00175	TEQG_02970	TERG_04084	MGYG_03737	MCYG_06872	MAPG_01842	MGG_08643	GGTG_07205	GMDG_03240	SPOG_02175	SOCG_05623	SPBC36B7.09	SJAG_00169	CC1G_02807	CNAG_06174	MVLG_03944	PGTG_04218	MVEG_09241	AMSG_07532			SPRG_11909
Other/PEK/PEK	F	LOAG_02433	WUBG_05223,WUBG_05224																								SPRG_10353
Other/PLK	P	LOAG_08113	WUBG_06480,WUBG_09143	PTSG_07493	SARC_01128						MAPG_09685	MGG_09960	GGTG_12191		SPOG_00185	SOCG_04354	SPAC23C11.16	SJAG_01805		CNAG_01907			MVEG_07668	AMSG_05313,AMSG_11470			SPRG_00035,SPRG_02276
Other/PLK/PLK1	F	LOAG_00597	WUBG_14551			TESG_01666	TEQG_06926	TERG_05544	MGYG_08355	MCYG_02629				GMDG_01612					CC1G_07437		MVLG_04062	PGTG_19329
Other/PLK/SAK	F	LOAG_17495	WUBG_07429,WUBG_13477	PTSG_09382																				AMSG_10488
Other/PezK1	F					TESG_00001,TESG_00431,TESG_00656,TESG_01327,TESG_03406,TESG_03484,TESG_05521	TEQG_00261,TEQG_00602,TEQG_03203,TEQG_03458,TEQG_05623,TEQG_08217,TEQG_08346,TEQG_08564	TERG_01470,TERG_01868,TERG_01950,TERG_03851,TERG_04427,TERG_06761,TERG_08604,TERG_08864	MGYG_04103,MGYG_04321,MGYG_05721	MCYG_01203,MCYG_01973,MCYG_02008,MCYG_02117,MCYG_04941,MCYG_05101,MCYG_05583,MCYG_07658,MCYG_07825,MCYG_07948,MCYG_08169				GMDG_04743
Other/PezK2	F					TESG_03453,TESG_04498,TESG_04914,TESG_06089,TESG_07393,TESG_08383	TEQG_00212,TEQG_00964,TEQG_03319,TEQG_04773,TEQG_07107,TEQG_08453,TEQG_08548	TERG_00915,TERG_01919,TERG_02181,TERG_02309,TERG_03184,TERG_05354,TERG_05772	MGYG_00618,MGYG_01904,MGYG_03770,MGYG_05287,MGYG_08133,MGYG_09178	MCYG_00191,MCYG_02188,MCYG_03452,MCYG_04235,MCYG_05001,MCYG_05742,MCYG_06160,MCYG_06538,MCYG_07999				GMDG_00872,GMDG_06225,GMDG_06498,GMDG_06512M,GMDG_08375
Other/RAN	P										MAPG_06892,MAPG_07849	MGG_05074,MGG_10181	GGTG_08046,GGTG_13780		SPOG_03999,SPOG_04855	SOCG_02013,SOCG_04907	SPBC16E9.13,SPBC19C2.05	SJAG_05634,SJAG_06186	CC1G_00400,CC1G_03607,CC1G_07625		MVLG_06572	PGTG_21658	MVEG_03811,MVEG_08084,MVEG_10153,MVEG_10244
Other/RAN/KSP1	F					TESG_00139	TEQG_03006	TERG_04042	MGYG_03693	MCYG_06912				GMDG_00981
Other/RAN/VHS1	F					TESG_02493	TEQG_05084	TERG_00315	MGYG_01203	MCYG_00762				GMDG_00403
Other/SCYL	P	LOAG_07792,LOAG_16852,LOAG_17154	WUBG_06524,WUBG_10871,WUBG_12290,WUBG_12355,WUBG_14845,WUBG_18831	PTSG_02395,PTSG_04183,PTSG_11985							MAPG_05515,MAPG_05613	MGG_07285,MGG_11895	GGTG_00615,GGTG_00710		SPOG_04027,SPOG_05645	SOCG_03152,SOCG_05189	SPAC15A10.13,SPBP23A10.10	SJAG_00875,SJAG_04622	CC1G_02059,CC1G_05159	CNAG_04191	MVLG_03524,MVLG_05267	PGTG_01010,PGTG_17517	MVEG_00481,MVEG_02178,MVEG_04654	AMSG_05740,AMSG_09654		PFMG_04289	SPRG_02109,SPRG_05234,SPRG_17647
Other/SCYL/SCYL1	F					TESG_06607	TEQG_05734	TERG_02903	MGYG_08612	MCYG_01432				GMDG_06722
Other/SCYL/SCYL2	F					TESG_05976	TEQG_07833	TERG_04613	MGYG_01881	MCYG_01337				GMDG_00142
Other/SLOB	F	LOAG_16723	WUBG_07513,WUBG_11533	PTSG_08642																							SPRG_07936,SPRG_08252
Other/TBCK	F	LOAG_17749	WUBG_03687	PTSG_06925																			MVEG_10046
Other/TLK	F	LOAG_04311	WUBG_09653,WUBG_15544	PTSG_04707	SARC_04229,SARC_14042																				PFLG_00796	PFMG_02045
Other/TTK	F	LOAG_00261	WUBG_10590	PTSG_01122		TESG_06713	TEQG_05358	TERG_08368	MGYG_06599	MCYG_06166	MAPG_02532	MGG_10826	GGTG_14259	GMDG_05473	SPOG_02242	SOCG_04932	SPBC106.01	SJAG_04126	CC1G_03033	CNAG_06697	MVLG_04043	PGTG_20809	MVEG_06438	AMSG_08048			SPRG_10516
Other/ULK	P			PTSG_01376,PTSG_07822,PTSG_11852																CNAG_05005				AMSG_08060			SPRG_19540
Other/ULK/ULK	F	LOAG_04357,LOAG_10185,LOAG_18615	WUBG_02851,WUBG_03110,WUBG_13307,WUBG_18474	PTSG_00458	SARC_05459	TESG_05524	TEQG_00605	TERG_06765	MGYG_02675	MCYG_05585	MAPG_07997	MGG_06393	GGTG_08196	GMDG_03960	SPOG_05443	SOCG_06197	SPCC63.08c	SJAG_04232	CC1G_15592		MVLG_05848	PGTG_11663	MVEG_08633	AMSG_10551,AMSG_11019			SPRG_06116,SPRG_11105,SPRG_15046
Other/VPS15	F	LOAG_17234	WUBG_00517		SARC_12932	TESG_03343	TEQG_00328	TERG_01803	MGYG_04905	MCYG_07856	MAPG_11781	MGG_06100	GGTG_03763	GMDG_04081	SPOG_01342	SOCG_05353	SPBC119.07	SJAG_04552	CC1G_08691	CNAG_02680	MVLG_04830	PGTG_15709	MVEG_06780	AMSG_05614
Other/WNK	F	LOAG_17995	WUBG_01792,WUBG_04698	PTSG_07404	SARC_07134																		MVEG_10070,MVEG_10158,MVEG_10194				SPRG_13481
Other/Wee	P			PTSG_01499,PTSG_03206,PTSG_05844	SARC_01533,SARC_04733						MAPG_11058	MGG_01816	GGTG_00241		SPOG_01456,SPOG_03328	SOCG_03907,SOCG_05322	SPBC660.14,SPCC18B5.03	SJAG_03854,SJAG_06375	CC1G_01961	CNAG_03171,CNAG_03369	MVLG_03504	PGTG_19733	MVEG_09872	AMSG_02347,AMSG_06722			SPRG_08383,SPRG_19475
Other/Wee/Myt1	F	LOAG_01883	WUBG_11040
Other/Wee/Swe1	F					TESG_08340	TEQG_02655	TERG_00696	MGYG_00835	MCYG_00264				GMDG_03097
PKL	P																		CC1G_02370,CC1G_12700,CC1G_15847
PKL/CAK/ACAD	F																		CC1G_06893
PKL/CAK/CAK-fungal1	F																		CC1G_11152
PKL/CAK/ChoK	F																		CC1G_04403
PKL/CAK/Fmp29	F					TESG_00087	TEQG_03058	TERG_03991	MGYG_03642	MCYG_06962									CC1G_02372,CC1G_03876,CC1G_07462,CC1G_10967,CC1G_15263,CC1G_15507
PKL/CAK/Fmp29-like	F																		CC1G_05342,CC1G_05344,CC1G_08439,CC1G_08442,CC1G_08443
PKL/Ccin3	F																		CC1G_03969,CC1G_04173,CC1G_04580,CC1G_05281,CC1G_06974,CC1G_07545,CC1G_09459,CC1G_10362,CC1G_10458,CC1G_10881,CC1G_10997,CC1G_11009,CC1G_11900,CC1G_11901,CC1G_11916,CC1G_12691,CC1G_14946,CC1G_15617
PKL/Ccin4	F																		CC1G_03096,CC1G_08520,CC1G_08828,CC1G_09974,CC1G_09975,CC1G_09976,CC1G_11914,CC1G_11915,CC1G_15848
PKL/Ccin9	F																		CC1G_01551,CC1G_02950,CC1G_05343,CC1G_14098
RGC/RGC	F	LOAG_03564,LOAG_04652,LOAG_17603,LOAG_17662,LOAG_17928,LOAG_18673	WUBG_03901,WUBG_07161,WUBG_08196,WUBG_08825,WUBG_13151,WUBG_15790	PTSG_05045																			MVEG_01741,MVEG_03497,MVEG_06192
STE	P										MAPG_10126		GGTG_04367						CC1G_01579	CNAG_06845		PGTG_03102,PGTG_08104,PGTG_10523,PGTG_10631,PGTG_20747
STE/STE11	P			PTSG_11019,PTSG_13011	SARC_01151						MAPG_02601,MAPG_03124,MAPG_04088	MGG_00183,MGG_00883,MGG_14847	GGTG_05786,GGTG_09562,GGTG_10157							CNAG_03137,CNAG_04755,CNAG_05063,CNAG_06980	MVLG_00983,MVLG_01149,MVLG_05148		MVEG_05221,MVEG_09593,MVEG_10335	AMSG_00382,AMSG_00914,AMSG_01021,AMSG_01300,AMSG_02409,AMSG_02730,AMSG_04049,AMSG_04639,AMSG_06173,AMSG_08683,AMSG_10018			SPRG_06933,SPRG_07527,SPRG_10056,SPRG_12695,SPRG_15040,SPRG_16986,SPRG_22104
STE/STE11/ASK	F	LOAG_18820	WUBG_06045
STE/STE11/BCK1	F					TESG_05713	TEQG_05532	TERG_00207	MGYG_01302	MCYG_00665				GMDG_07647
STE/STE11/BCK1L	F														SPOG_04071	SOCG_01941	SPAC1F3.02c	SJAG_03753	CC1G_10513,CC1G_10524
STE/STE11/CDC15	F				SARC_05126	TESG_01512	TEQG_06881	TERG_04591	MGYG_01858	MCYG_01317	MAPG_02867	MGG_04100	GGTG_09941	GMDG_06873	SPOG_00750	SOCG_00145	SPBC21.06c	SJAG_06432	CC1G_00852,CC1G_05008		MVLG_01804,MVLG_03630	PGTG_05368	MVEG_09598,MVEG_10274	AMSG_09107,AMSG_11076			SPRG_08811
STE/STE11/MEKK2	F	LOAG_05805	WUBG_18931	PTSG_00201,PTSG_05701,PTSG_10004																				AMSG_09335
STE/STE11/MEKK4	F	LOAG_05861	WUBG_05550,WUBG_12133			TESG_05609	TEQG_02287	TERG_07902	MGYG_04490	MCYG_01583				GMDG_04264
STE/STE11/SAM	F														SPOG_04683	SOCG_03209	SPBC1D7.05	SJAG_01718	CC1G_12014
STE/STE11/SSK2L	F														SPOG_01010,SPOG_02150	SOCG_00355,SOCG_05803	SPAC1006.09,SPAC9G1.02	SJAG_03384,SJAG_06500	CC1G_13687
STE/STE11/STE11f	F					TESG_00153	TEQG_02992	TERG_04058	MGYG_03711	MCYG_06897				GMDG_00846
STE/STE20	P			PTSG_08880	SARC_03091												SPAC12B10.14c			CNAG_00782			MVEG_09212	AMSG_01325,AMSG_02082,AMSG_07746,AMSG_07851,AMSG_08655			SPRG_00414,SPRG_04770,SPRG_07594
STE/STE20/Fray	F	LOAG_02968,LOAG_17584	WUBG_04194,WUBG_09750	PTSG_12589	SARC_04522														CC1G_04381		MVLG_04000	PGTG_06709	MVEG_02083,MVEG_02123	AMSG_03703,AMSG_04165,AMSG_06556,AMSG_07118			SPRG_03735,SPRG_17503
STE/STE20/KHS	F	LOAG_03187	WUBG_04684,WUBG_11931,WUBG_12872
STE/STE20/MSN	F	LOAG_17176	WUBG_08432,WUBG_09079	PTSG_10999
STE/STE20/MST	F	LOAG_07747	WUBG_07543	PTSG_10780	SARC_14169																			AMSG_09714			SPRG_04108
STE/STE20/PAKA	F	LOAG_17711,LOAG_18674	WUBG_00759,WUBG_06489,WUBG_08999,WUBG_10290	PTSG_01477	SARC_03025,SARC_08992	TESG_00282,TESG_02600	TEQG_02827,TEQG_04201	TERG_03042,TERG_04196	MGYG_03861,MGYG_07980	MCYG_04885,MCYG_06771	MAPG_02583,MAPG_07634	MGG_06320,MGG_12821	GGTG_00885,GGTG_09548	GMDG_07582,GMDG_07715	SPOG_01986,SPOG_05429	SOCG_00519,SOCG_06446	SPAC1F5.09c,SPBC1604.14c	SJAG_01885,SJAG_05510,SJAG_06034	CC1G_00840,CC1G_02087,CC1G_15304	CNAG_05970,CNAG_07408	MVLG_03473,MVLG_07087	PGTG_07225,PGTG_14316	MVEG_01863,MVEG_01899,MVEG_05486,MVEG_07485	AMSG_05266
STE/STE20/PAKB	F	LOAG_03732	WUBG_05351
STE/STE20/SLK	F	LOAG_04738,LOAG_06240	WUBG_05274,WUBG_08878	PTSG_07364,PTSG_09125,PTSG_09127,PTSG_09185,PTSG_10162	SARC_07129
STE/STE20/STLK	F	LOAG_02909	WUBG_01569	PTSG_03289
STE/STE20/TAO	F	LOAG_02983	WUBG_02500	PTSG_03937
STE/STE20/YSK	F	LOAG_16398	WUBG_02818	PTSG_01120,PTSG_09942	SARC_12562	TESG_04383,TESG_06805,TESG_08030	TEQG_00409,TEQG_05332,TEQG_06126	TERG_01721,TERG_04374,TERG_04731	MGYG_02913,MGYG_04040,MGYG_04821	MCYG_05810,MCYG_07323,MCYG_08821	MAPG_03507,MAPG_03707,MAPG_07769	MGG_08746,MGG_12118,MGG_16277	GGTG_05415,GGTG_07973,GGTG_09211	GMDG_01614M,GMDG_03555,GMDG_04674,GMDG_06144,GMDG_07428	SPOG_00091,SPOG_00106,SPOG_00399	SOCG_04143,SOCG_04683,SOCG_04696	SPAC2C4.14c,SPAC9G1.09,SPBC17F3.02	SJAG_02022,SJAG_04461,SJAG_06153	CC1G_00304,CC1G_11537,CC1G_13722	CNAG_00405,CNAG_03290,CNAG_05274	MVLG_04055,MVLG_04513,MVLG_04870	PGTG_13250,PGTG_17074,PGTG_22752	MVEG_01871,MVEG_02916,MVEG_02978,MVEG_09081	AMSG_08717			SPRG_05261
STE/STE7	P	LOAG_16946	WUBG_12669	PTSG_04499,PTSG_09802	SARC_05006						MAPG_00345,MAPG_11597	MGG_06482,MGG_10268	GGTG_03920,GGTG_12100		SPOG_01962,SPOG_04278	SOCG_03460,SOCG_05683	SPBC409.07c,SPBC543.07	SJAG_01181,SJAG_02342	CC1G_01983,CC1G_14241	CNAG_00769,CNAG_02357	MVLG_01012,MVLG_04731	PGTG_22636	MVEG_00495,MVEG_03505,MVEG_07199	AMSG_01514,AMSG_02449,AMSG_02681,AMSG_02912,AMSG_07758,AMSG_08549			SPRG_01438,SPRG_03073,SPRG_10946,SPRG_15232
STE/STE7/MEK1	F	LOAG_12861	WUBG_02187	PTSG_04378,PTSG_04559	SARC_02788	TESG_01882	TEQG_01579	TERG_02515	MGYG_05633	MCYG_08232	MAPG_07442	MGG_00800	GGTG_00424	GMDG_08135	SPOG_04104	SOCG_05176	SPAC1D4.13	SJAG_00993	CC1G_02205,CC1G_03368	CNAG_01730	MVLG_04645	PGTG_11141	MVEG_09685	AMSG_01440,AMSG_02884,AMSG_04153,AMSG_04692,AMSG_06339			SPRG_12943,SPRG_15233
STE/STE7/MEK3	F	LOAG_02233
STE/STE7/MEK4	F	LOAG_04773,LOAG_11954	WUBG_02876,WUBG_05043	PTSG_09379
STE/STE7/MEK7	F	LOAG_04083,LOAG_09860
STE/STE7/STE7-MKK	F					TESG_05375	TEQG_01424	TERG_00496	MGYG_01032	MCYG_00940				GMDG_07778
STE/STE7/STE7-PBS2	F					TESG_03233	TEQG_07880	TERG_08066	MGYG_07125	MCYG_00087				GMDG_08204
TK	P	LOAG_04728,LOAG_06859,LOAG_07089,LOAG_11106,LOAG_17824	WUBG_04633,WUBG_05138,WUBG_05714,WUBG_06485,WUBG_10704	PTSG_00346,PTSG_00723,PTSG_00744,PTSG_00753,PTSG_01193,PTSG_01646,PTSG_02633,PTSG_04221,PTSG_04223,PTSG_04246,PTSG_04263,PTSG_04469,PTSG_05332,PTSG_05383,PTSG_05525,PTSG_05587,PTSG_05589,PTSG_06501,PTSG_06770,PTSG_07054,PTSG_07220,PTSG_07321,PTSG_07465,PTSG_07484,PTSG_07501,PTSG_07550,PTSG_07743,PTSG_07839,PTSG_07959,PTSG_08192,PTSG_08430,PTSG_08572,PTSG_08663,PTSG_09785,PTSG_10109,PTSG_10481,PTS…	SARC_00046,SARC_02129,SARC_02592,SARC_02622,SARC_02825,SARC_03040,SARC_03302,SARC_03842,SARC_04286,SARC_07145,SARC_07231,SARC_09847,SARC_10364,SARC_10792,SARC_11314,SARC_11567,SARC_12004,SARC_14073
TK/ALK	F	LOAG_16351,LOAG_16352	WUBG_06822,WUBG_13739
TK/Abl	F	LOAG_05868	WUBG_02436	PTSG_06415,PTSG_12605	SARC_10510
TK/Ack	F	LOAG_03175,LOAG_18027	WUBG_00363,WUBG_03170
TK/Csk	F	LOAG_17543	WUBG_04727
TK/DDR	F	LOAG_16384,LOAG_16412	WUBG_11746,WUBG_16927
TK/EGFR	F	LOAG_06524	WUBG_01675
TK/Eph	F	LOAG_17735	WUBG_03891,WUBG_17316	PTSG_00058,PTSG_00092,PTSG_04631,PTSG_05453,PTSG_08416,PTSG_10316,PTSG_13138
TK/FAK	F	LOAG_01724	WUBG_09980	PTSG_07290
TK/FGFR	F	LOAG_04978	WUBG_03635,WUBG_07312
TK/Fer	F	LOAG_00882,LOAG_01056,LOAG_01104,LOAG_01383,LOAG_02764,LOAG_03028,LOAG_03485,LOAG_03782,LOAG_04427,LOAG_05437,LOAG_05480,LOAG_07150,LOAG_07225,LOAG_07469,LOAG_16395,LOAG_17001,LOAG_17397,LOAG_18651	WUBG_00235,WUBG_00852,WUBG_02334,WUBG_02609,WUBG_03132,WUBG_03742,WUBG_04441,WUBG_06329,WUBG_06680,WUBG_07801,WUBG_08496,WUBG_09736,WUBG_10188,WUBG_11658,WUBG_13288,WUBG_13667,WUBG_15278,WUBG_17119
TK/HMTK	F			PTSG_01992,PTSG_02132,PTSG_02847,PTSG_03111,PTSG_03234,PTSG_03356,PTSG_07139,PTSG_07140,PTSG_07629,PTSG_07725,PTSG_08747,PTSG_09926,PTSG_10301
TK/InsR	F	LOAG_17369	WUBG_06292,WUBG_09630
TK/Kin16	F	LOAG_16905,LOAG_16906	WUBG_03962
TK/Kin6	F	LOAG_06512,LOAG_06551,LOAG_06553	WUBG_03305,WUBG_09561
TK/Met	F	LOAG_02533	WUBG_05726
TK/RTKB	F			PTSG_11547
TK/RTKC	F			PTSG_01974,PTSG_02760,PTSG_04584,PTSG_05128,PTSG_05491,PTSG_05722,PTSG_10477,PTSG_12191,PTSG_13042
TK/RTKE	F			PTSG_01333
TK/Ror	F	LOAG_17215	WUBG_06861
TK/Ryk	F	LOAG_02040	WUBG_10461
TK/SFK-SRC	F			PTSG_04679	SARC_12935
TK/SYK	F			PTSG_13074
TK/Sev	F	LOAG_16341	WUBG_00225,WUBG_01832,WUBG_11477
TK/Src	F	LOAG_17453	WUBG_03759
TKL	P			PTSG_00070,PTSG_00233,PTSG_00320,PTSG_00743,PTSG_00871,PTSG_01420,PTSG_01856,PTSG_02019,PTSG_02218,PTSG_02276,PTSG_02595,PTSG_02677,PTSG_02796,PTSG_02831,PTSG_02857,PTSG_02897,PTSG_03474,PTSG_03870,PTSG_04241,PTSG_04279,PTSG_04430,PTSG_05182,PTSG_05302,PTSG_05412,PTSG_05421,PTSG_05564,PTSG_05988,PTSG_06012,PTSG_06013,PTSG_06052,PTSG_06299,PTSG_06775,PTSG_06961,PTSG_07309,PTSG_07401,PTSG_07808,PTS…	SARC_01018,SARC_07770,SARC_12087						MAPG_00018,MAPG_00895,MAPG_03650,MAPG_10265	MGG_11140,MGG_15485	GGTG_02937							CNAG_06671	MVLG_01780	PGTG_06410,PGTG_08652	MVEG_00449,MVEG_01086,MVEG_02538,MVEG_04516,MVEG_04719,MVEG_05276,MVEG_05463,MVEG_07006,MVEG_07007,MVEG_08120,MVEG_09143,MVEG_09207,MVEG_09363,MVEG_09836,MVEG_10869,MVEG_10946	AMSG_07044,AMSG_00025,AMSG_00130,AMSG_00490,AMSG_00551,AMSG_00686,AMSG_00862,AMSG_01286,AMSG_01708,AMSG_02018,AMSG_02567,AMSG_02592,AMSG_02658,AMSG_02682,AMSG_02739,AMSG_03009,AMSG_03389,AMSG_03656,AMSG_03657,AMSG_04220,AMSG_04538,AMSG_05410,AMSG_05580,AMSG_06203,AMSG_06463,AMSG_06505,AMSG_06654,AMSG_06677,AMSG_06802,AMSG_07217,AMSG_07257,AMSG_07442,AMSG_08155,AMSG_08367,AMSG_08640,AMSG_08657,AMS…	PFLG_00709,PFLG_01599	PFMG_03321	SPRG_00232,SPRG_00235,SPRG_00240,SPRG_00550,SPRG_00587,SPRG_00841,SPRG_00883,SPRG_00937,SPRG_00949,SPRG_00952,SPRG_00989,SPRG_00990,SPRG_01027,SPRG_01191,SPRG_01258,SPRG_01416,SPRG_01430,SPRG_01930,SPRG_02178,SPRG_02180,SPRG_02182,SPRG_02311,SPRG_02314,SPRG_02316,SPRG_02522,SPRG_02730,SPRG_03075,SPRG_03077,SPRG_03078,SPRG_03267,SPRG_03506,SPRG_03896,SPRG_03965,SPRG_04026,SPRG_04248,SPRG_04249,SPR…
TKL/ARK	F			PTSG_08355
TKL/DRK	F			PTSG_00098,PTSG_03128,PTSG_07038,PTSG_12646,PTSG_13073																				AMSG_02043,AMSG_05635,AMSG_06160,AMSG_06956,AMSG_10517,AMSG_10843			SPRG_00476,SPRG_00505,SPRG_02810,SPRG_03123,SPRG_03241,SPRG_05677,SPRG_06088,SPRG_06630,SPRG_06804,SPRG_09616,SPRG_11075,SPRG_11076,SPRG_14246,SPRG_16559,SPRG_18993,SPRG_20265,SPRG_20266
TKL/Dicty4	F			PTSG_00142,PTSG_04616,PTSG_05341,PTSG_06107,PTSG_08165,PTSG_08175,PTSG_08656,PTSG_09225,PTSG_09278,PTSG_10236,PTSG_10344,PTSG_10440,PTSG_10870,PTSG_10925,PTSG_12647,PTSG_12648
TKL/Dicty5	F			PTSG_08736																							SPRG_16100
TKL/IRAK	F	LOAG_07622	WUBG_02567		SARC_03905
TKL/LISK	P			PTSG_08601	SARC_11966																			AMSG_02612,AMSG_05864			SPRG_08996,SPRG_14922,SPRG_16477
TKL/LISK/LIMK	F			PTSG_03858,PTSG_07236,PTSG_08837
TKL/LISK/LISK-DD1	F				SARC_00053														CC1G_09729		MVLG_05365	PGTG_11481	MVEG_11293	AMSG_04512			SPRG_02279,SPRG_09936,SPRG_10233
TKL/LISK/TESK	F	LOAG_10710	WUBG_01846
TKL/LRRK	F	LOAG_02500	WUBG_05573,WUBG_07347,WUBG_08082,WUBG_12920,WUBG_16702																					AMSG_11273
TKL/MLK	P			PTSG_00902																				AMSG_05882			SPRG_09304
TKL/MLK/HH498	F	LOAG_07706	WUBG_08329,WUBG_10164	PTSG_07470
TKL/MLK/ILK	F	LOAG_00633	WUBG_04003,WUBG_14303
TKL/MLK/LZK	F	LOAG_10583,LOAG_17863	WUBG_11149,WUBG_13221	PTSG_04629
TKL/MLK/MLK	F	LOAG_11337	WUBG_00241	PTSG_01588,PTSG_08045	SARC_09850																						SPRG_04508
TKL/MLK/TAK1	F	LOAG_02503	WUBG_00721	PTSG_07786
TKL/MLK/ZAK	F			PTSG_03936
TKL/RAF	P																										SPRG_13572
TKL/RAF/KSR	F	LOAG_18373	WUBG_13474
TKL/RAF/RAF	F	LOAG_17342	WUBG_03853,WUBG_10727		SARC_08214
TKL/RIPK	F																							AMSG_06631
TKL/SHK	F																							AMSG_08199			SPRG_07992
TKL/STKR/STKR1	F	LOAG_06082,LOAG_09357	WUBG_03091,WUBG_05884
TKL/STKR/STKR2	F	LOAG_00024	WUBG_01515
TKL/TKL-Ccin	F																		CC1G_00112,CC1G_01227,CC1G_02232,CC1G_02847,CC1G_03393,CC1G_04709,CC1G_04741,CC1G_05652,CC1G_06183,CC1G_06425,CC1G_07742,CC1G_09415,CC1G_11356,CC1G_13958,CC1G_13961,CC1G_15177,CC1G_15178
Unclassified	P	LOAG_01276,LOAG_07487,LOAG_11972,LOAG_13363,LOAG_16443,LOAG_16847,LOAG_18158,LOAG_18264	WUBG_01066,WUBG_06127,WUBG_07088,WUBG_07305,WUBG_11790	PTSG_00498,PTSG_01130,PTSG_01310,PTSG_01401,PTSG_01744,PTSG_01828,PTSG_02604,PTSG_02705,PTSG_02727,PTSG_02955,PTSG_02993,PTSG_03532,PTSG_04254,PTSG_04444,PTSG_04482,PTSG_04570,PTSG_04945,PTSG_05043,PTSG_05193,PTSG_05488,PTSG_05713,PTSG_06029,PTSG_06380,PTSG_06704,PTSG_07039,PTSG_07158,PTSG_07307,PTSG_07407,PTSG_07744,PTSG_07821,PTSG_07849,PTSG_08208,PTSG_08264,PTSG_08332,PTSG_08375,PTSG_08613,PTS…	SARC_00009,SARC_00066,SARC_00545,SARC_00592,SARC_01333,SARC_01877,SARC_02046,SARC_02056,SARC_02341,SARC_02424,SARC_02717,SARC_02943,SARC_02944,SARC_03196,SARC_03218,SARC_05380,SARC_06913,SARC_07771,SARC_07843,SARC_08206,SARC_08675,SARC_08676,SARC_09274,SARC_09637,SARC_09706,SARC_09869,SARC_10437,SARC_10853,SARC_11306,SARC_11341,SARC_11722,SARC_11942,SARC_13436,SARC_13828,SARC_15633	TESG_00551,TESG_00871,TESG_01198,TESG_01320,TESG_03265,TESG_03359,TESG_03438,TESG_03972,TESG_04329,TESG_04346,TESG_04367,TESG_04569,TESG_04857,TESG_05311,TESG_05386,TESG_06084,TESG_06845,TESG_07372,TESG_07929	TEQG_00228,TEQG_00311,TEQG_00432,TEQG_01039,TEQG_01867,TEQG_03080,TEQG_03227,TEQG_03238,TEQG_03376,TEQG_03992,TEQG_05955,TEQG_06168,TEQG_06563,TEQG_07297,TEQG_07634,TEQG_07737,TEQG_08083,TEQG_08572,TEQG_08679	TERG_00840,TERG_01261,TERG_01538,TERG_01684,TERG_01706,TERG_01822,TERG_03503,TERG_03779,TERG_05216,TERG_05276,TERG_05765,TERG_05906,TERG_06092,TERG_06932,TERG_07115,TERG_07134,TERG_07194,TERG_07751,TERG_08136,TERG_08501,TERG_08697	MGYG_00049,MGYG_00269,MGYG_00449,MGYG_00551,MGYG_01634,MGYG_01662,MGYG_02253,MGYG_02531,MGYG_03380,MGYG_03868,MGYG_04922,MGYG_05950,MGYG_06320,MGYG_06926,MGYG_07208,MGYG_07554,MGYG_07686,MGYG_07823,MGYG_08490,MGYG_08875,MGYG_08988	MCYG_00047,MCYG_00915,MCYG_01091,MCYG_01452,MCYG_01755,MCYG_01892,MCYG_02279,MCYG_02688,MCYG_02722,MCYG_02891,MCYG_03104,MCYG_03776,MCYG_03829,MCYG_03961,MCYG_04078,MCYG_04095,MCYG_04339,MCYG_04341,MCYG_04367,MCYG_04931,MCYG_05024,MCYG_05034,MCYG_05703,MCYG_05852,MCYG_06014,MCYG_06433,MCYG_06461,MCYG_07404,MCYG_07640,MCYG_07915,MCYG_07981,MCYG_08191,MCYG_08212,MCYG_08323,MCYG_09019	MAPG_01177,MAPG_01179,MAPG_02014,MAPG_02769,MAPG_03470,MAPG_04133,MAPG_04638,MAPG_04786,MAPG_05280,MAPG_05580,MAPG_05596,MAPG_06064,MAPG_06119,MAPG_06446,MAPG_06648,MAPG_06649,MAPG_06967,MAPG_08462,MAPG_08577,MAPG_08743,MAPG_09371,MAPG_10549,MAPG_10859,MAPG_11426,MAPG_11794	MGG_00781,MGG_01393,MGG_02016,MGG_03207,MGG_03937,MGG_04593,MGG_04725,MGG_05086,MGG_05499,MGG_08709,MGG_11636,MGG_12568,MGG_14499	GGTG_00640,GGTG_01428,GGTG_01898,GGTG_02289,GGTG_02293,GGTG_02345,GGTG_02649,GGTG_03573,GGTG_03575,GGTG_03655,GGTG_04499,GGTG_04513,GGTG_04629,GGTG_05282,GGTG_05386,GGTG_05825,GGTG_05856,GGTG_06913,GGTG_06915,GGTG_08101,GGTG_09111,GGTG_09745,GGTG_10627,GGTG_10710,GGTG_10923,GGTG_10924,GGTG_11687,GGTG_13054,GGTG_13085,GGTG_13733,GGTG_14356	GMDG_00049,GMDG_00570,GMDG_00605,GMDG_01310,GMDG_01782,GMDG_02210,GMDG_02280,GMDG_03694,GMDG_04012,GMDG_04614,GMDG_05102,GMDG_05617,GMDG_05691,GMDG_06214,GMDG_06244,GMDG_06734,GMDG_06749,GMDG_06867,GMDG_07785,GMDG_07858					CC1G_03330,CC1G_03441,CC1G_03687,CC1G_08770,CC1G_11711,CC1G_13348,CC1G_15124,CC1G_15250,CC1G_15852	CNAG_01061,CNAG_01704,CNAG_01905,CNAG_06568	MVLG_01447,MVLG_05929	PGTG_00168,PGTG_01029,PGTG_01034,PGTG_04257,PGTG_12312,PGTG_14436,PGTG_15961,PGTG_16921	MVEG_00769,MVEG_01273,MVEG_01595,MVEG_01661,MVEG_01707,MVEG_02773,MVEG_02968,MVEG_05385,MVEG_06956,MVEG_07268,MVEG_08511,MVEG_08762,MVEG_09223,MVEG_09702,MVEG_09844,MVEG_09984,MVEG_11759,MVEG_11767,MVEG_11841,MVEG_12211,MVEG_12320	AMSG_00119,AMSG_00143,AMSG_00207,AMSG_00303,AMSG_00542,AMSG_00776,AMSG_00777,AMSG_00794,AMSG_00850,AMSG_01679,AMSG_01730,AMSG_01942,AMSG_02237,AMSG_02608,AMSG_02623,AMSG_02637,AMSG_02683,AMSG_03413,AMSG_03535,AMSG_03631,AMSG_03685,AMSG_03912,AMSG_03978,AMSG_04015,AMSG_04230,AMSG_04316,AMSG_04635,AMSG_06501,AMSG_06890,AMSG_07649,AMSG_08023,AMSG_08148,AMSG_08154,AMSG_09358,AMSG_09460,AMSG_10039,AMS…	PFLG_00071,PFLG_00740,PFLG_00879,PFLG_00889,PFLG_00925,PFLG_01001,PFLG_01077,PFLG_01283,PFLG_01528,PFLG_01586,PFLG_01613,PFLG_01652,PFLG_01653,PFLG_01682,PFLG_01868,PFLG_02115,PFLG_02224,PFLG_02629,PFLG_02693,PFLG_03120	PFMG_00087,PFMG_00369,PFMG_00465,PFMG_00685,PFMG_00861,PFMG_00963,PFMG_01161,PFMG_01650,PFMG_01703,PFMG_01901,PFMG_01914,PFMG_01932,PFMG_02020,PFMG_02210,PFMG_02265,PFMG_02298,PFMG_02369,PFMG_02439,PFMG_02577,PFMG_03224,PFMG_03241,PFMG_03268,PFMG_03495,PFMG_03661,PFMG_03709,PFMG_03898,PFMG_03940,PFMG_04018,PFMG_04019,PFMG_04031,PFMG_04072,PFMG_04148,PFMG_04215,PFMG_04216,PFMG_04242,PFMG_04254,PFM…	SPRG_00130,SPRG_00411,SPRG_00536,SPRG_00538,SPRG_00552,SPRG_00557,SPRG_00577,SPRG_00721,SPRG_00748,SPRG_00764,SPRG_02359,SPRG_02416,SPRG_02673,SPRG_03095,SPRG_03373,SPRG_03638,SPRG_03903,SPRG_04398,SPRG_04434,SPRG_04437,SPRG_04439,SPRG_04513,SPRG_04517,SPRG_04681,SPRG_04729,SPRG_04812,SPRG_04945,SPRG_05129,SPRG_05134,SPRG_05501,SPRG_05685,SPRG_05686,SPRG_06128,SPRG_06277,SPRG_06905,SPRG_06906,SPR…
1. Automatic classification by Kinannote (see Methods) followed with curation by similarity with the kinomes of Dictyosteum discoidem, Sacharromyces cerevisiae, Drosophila melanogaster, and Homo sapiens, and orthology with Caenorhabditis elegans.
2. Automatically classifiied by Kinannote (see Methods).
3. Automatic classification by Kinannote (see Methods) followed with curation by similarity with the kinomes of Dictyosteum discoidem, Sacharromyces cerevisiae, Caenorhabditis elegans, Drosophila melanogaster, and Homo sapiens and orthology with Microsporum (canis and gypseum), Tricophyton (equinum, rubrum and tonsurans), Coprinopsis cinerea, and Schizosaccharomyces (pombe, japonicus, octosporus …
4. Automatic classification by Kinannote (see Methods) followed with curation by similarity with the kinomes of Dictyosteum discoideum, Sacharromyces cerevisiae, Caenorhabditis elegans, Drosophila melanogaster, and Homo sapiens.

## Sheet: Supplemental_Table_S5
Table S3. Phylogentic Profile of Selected Kinomes Annotated at The Broad Institute
Taxonomy ID		7209	6293	222925	667725	647933	559882	559305	489714	82078	644358	242507	644352	658429	866546	483514	4896	402676	240176	235443	683840	56615	78898	461836	580058	580059	695850
Number of Kinases		305	359	430	171	165	165	170	171	209	124	119	137	145	107	106	110	111	374	98	106	122	195	292	51	89	654
Curation Method (see footnotes)		1	1	2	2	3	3	3	3	3	2	2	2	3	4	4	4	4	4	4	2	2	2	2	2	2	2
Classification	Full or Partial Classification	Loa loa(1)	Wuchereria bancrofti(1)	Salpingoeca rosetta	Sphaeroforma arctica	Trichophyton tonsurans(1)	Trichophyton equinum(1)	Trichophyton rubrum(1)	Microsporum gypseum(1)	Microsporum canis(1)	Magnaporthe poae	Magnaporthe oryzae	Gaeumannomyces graminis	Geomyces destructans	Schizosaccharomyces cryophilus(2)	Schizosaccharomyces octosporus(2)	Schizosaccharomyces pombe(2)	Schizosaccharomyces japonicus(2)	Coprinopsis cinerea(2)	Cryptococcus neoformans	Microbotryum violaceum	Puccinia graminis tritici	Mortierella verticillata	Thecamonas trahens	Plasmodium falciparum RAJ116	Plasmodium falciparum IGH-CR14	Saprolegnia parasitica
AGC	P	0	0	0	2	0	0	0	0	0	1	1	2	0	3	3	3	3	4	4	2	6	3	11	0	1	27
AGC/AGC1	F	0	0	0	0	0	0	0	0	0	0	0	0	0	0	0	0	0	2	0	0	0	0	0	0	0	0
AGC/Akt	F	1	1	4	1	0	0	0	0	0	2	2	2	0	3	2	3	3	3	2	3	3	2	4	0	1	6
AGC/Akt/Akt-SCH9	F	0	0	0	0	0	1	1	1	1	0	0	0	1	0	0	0	0	0	0	0	0	0	0	0	0	0
AGC/Akt/Akt-YPK	P	0	0	0	0	2	2	2	2	3	0	0	0	1	0	0	0	0	0	0	0	0	0	0	0	0	0
AGC/DMPK	F	0	0	1	0	0	0	0	0	0	0	0	0	0	0	0	0	0	0	0	1	1	0	0	0	0	0
AGC/DMPK/GEK	F	1	3	1	0	0	0	0	0	0	0	0	0	0	0	0	0	0	1	0	0	0	0	0	0	0	0
AGC/DMPK/ROCK	P	1	2	1	1	0	0	0	0	0	0	0	0	0	0	0	0	0	0	0	0	0	1	0	0	0	0
AGC/GRK	F	0	0	0	0	0	0	0	0	0	0	0	0	0	0	0	0	0	0	0	0	0	0	0	0	0	1
AGC/GRK/BARK	F	1	3	1	0	0	0	0	0	0	0	0	0	0	0	0	0	0	0	0	0	0	0	0	0	0	0
AGC/GRK/GRK	F	2	3	0	0	0	0	0	0	0	0	0	0	0	0	0	0	0	0	0	0	0	0	0	0	0	0
AGC/MAST	F	0	0	1	1	0	0	0	0	0	0	0	0	0	0	0	0	0	0	0	0	0	0	1	0	0	0
AGC/MAST/MAST	F	1	2	1	0	0	0	0	0	0	0	0	0	0	0	0	0	0	0	0	0	0	0	1	0	0	0
AGC/NDR	P	0	0	2	1	1	1	1	1	1	3	4	4	1	3	3	3	3	1	2	2	1	1	2	0	0	2
AGC/NDR/CBK1	F	0	0	0	0	1	1	1	1	1	0	0	0	1	0	0	0	0	0	0	0	0	0	0	0	0	0
AGC/NDR/DBF	F	0	0	0	0	1	1	1	1	1	0	0	0	1	0	0	0	0	0	0	0	0	0	0	0	0	0
AGC/NDR/LATS	F	1	1	0	0	0	0	0	0	0	0	0	0	0	0	0	0	0	0	0	0	0	0	0	0	0	0
AGC/NDR/NDR	F	1	1	0	0	0	0	0	0	0	0	0	0	0	0	0	0	0	3	0	1	2	3	0	0	0	0
AGC/NDR/RIM15	F	0	0	0	0	1	1	1	1	1	0	0	0	1	0	0	0	0	1	0	0	0	0	0	0	0	0
AGC/PDK1	F	1	2	1	1	1	1	1	1	1	1	1	1	1	2	2	2	2	1	1	1	1	1	1	0	0	4
AGC/PKA	P	2	2	2	6	0	0	0	0	0	2	2	1	0	1	1	1	1	3	2	2	1	5	2	1	1	10
AGC/PKA/PKA-TPK	F	0	0	0	0	1	1	1	1	1	0	0	0	1	0	0	0	0	0	0	0	0	0	0	0	0	0
AGC/PKA/PKX	F	0	0	0	0	1	1	1	1	1	0	0	0	1	0	0	0	0	0	0	0	0	0	0	0	0	0
AGC/PKC	P	0	0	0	0	0	0	0	0	0	1	1	1	0	2	2	2	2	1	0	1	1	3	0	0	0	0
AGC/PKC/PKC1	F	0	0	0	0	1	1	1	1	1	0	0	0	1	0	0	0	0	0	0	0	0	0	0	0	0	0
AGC/PKC/PKCa	F	2	2	2	0	0	0	0	0	0	0	0	0	0	0	0	0	0	0	0	0	0	0	0	0	0	0
AGC/PKC/PKCh	F	1	1	2	1	0	0	0	0	0	0	0	0	0	0	0	0	0	0	0	0	0	0	0	0	0	0
AGC/PKC/PKCi	F	1	1	1	0	0	0	0	0	0	0	0	0	0	0	0	0	0	0	0	0	0	0	0	0	0	0
AGC/PKG	F	1	1	1	0	0	0	0	0	0	0	0	0	0	0	0	0	0	0	0	0	0	0	0	0	0	5
AGC/PKN	F	1	1	0	0	0	0	0	0	0	0	0	0	0	0	0	0	0	0	0	0	0	0	0	0	0	0
AGC/PTF/FPK	F	0	0	0	0	1	1	1	1	1	0	0	0	1	0	0	0	0	0	0	0	0	0	0	0	0	0
AGC/RSK	P	0	0	0	0	0	0	0	0	0	1	1	1	0	2	2	2	2	1	1	1	0	2	0	0	0	3
AGC/RSK/MSK	F	1	1	1	0	0	0	0	0	0	0	0	0	0	0	0	0	0	0	0	0	0	0	0	0	0	0
AGC/RSK/RSK	F	0	0	1	0	0	0	0	0	0	0	0	0	0	0	0	0	0	0	0	0	0	0	0	0	0	0
AGC/RSK/RSKp70	F	1	1	1	1	1	1	1	1	1	1	1	1	1	1	1	1	1	0	0	0	0	1	0	0	0	0
AGC/RSK/RSKp90	F	1	0	0	0	0	0	0	0	0	0	0	0	0	0	0	0	0	0	0	0	0	0	0	0	0	0
AGC/RSKL	F	1	1	0	0	0	0	0	0	0	0	0	0	0	0	0	0	0	0	0	0	0	0	0	0	0	0
AGC/RSKR	F	1	1	0	0	0	0	0	0	0	0	0	0	0	0	0	0	0	0	0	0	0	0	0	0	0	0
AGC/SGK	F	0	0	1	1	0	0	0	0	0	0	0	0	0	0	0	0	0	0	0	0	0	0	2	0	0	1
AGC/YANK	F	1	2	0	1	1	1	1	1	1	1	1	1	1	1	1	1	1	2	1	1	2	4	0	0	0	0
Atypical/ABC1	P	0	0	0	1	0	0	0	0	0	0	0	0	0	0	0	0	0	0	2	1	0	1	0	0	0	0
Atypical/ABC1/ABC1-A	F	1	0	0	1	1	1	1	1	1	1	0	0	1	0	0	0	0	1	0	1	1	1	0	1	1	1
Atypical/ABC1/ABC1-B	F	1	1	2	0	2	2	2	2	2	0	1	1	2	0	0	0	0	2	2	1	2	2	1	0	0	1
Atypical/ABC1/ABC1-C	F	1	2	1	0	1	1	1	1	1	1	1	1	1	0	0	0	0	1	0	1	1	1	0	0	0	2
Atypical/Alpha	P	0	0	0	0	0	0	0	0	0	0	0	0	0	0	0	0	0	10	0	0	0	0	0	0	0	0
Atypical/Alpha/MHCK	F	0	0	0	0	0	0	0	0	0	0	0	0	0	0	0	0	0	0	0	0	0	0	2	0	0	0
Atypical/Alpha/eEF2K	F	1	1	0	0	0	0	0	0	0	0	0	0	0	0	0	0	0	0	0	0	0	0	0	0	0	0
Atypical/BAZ	F	0	0	0	0	1	1	1	1	1	0	0	0	0	0	0	0	0	0	0	0	0	0	0	0	0	0
Atypical/BCR	F	0	0	0	0	0	0	0	0	0	0	0	0	0	0	0	0	0	0	0	0	1	1	0	0	0	0
Atypical/BRD	F	1	3	0	0	0	0	0	0	0	0	0	0	0	0	0	0	0	0	0	0	0	0	0	0	0	0
Atypical/FunK1	F	0	0	0	0	4	4	2	6	8	0	0	0	3	0	0	0	0	128	0	0	0	0	0	0	0	0
Atypical/GTF2F1	F	0	0	0	0	1	1	1	1	1	0	0	0	0	0	0	0	0	0	0	0	0	0	0	0	0	0
Atypical/PIKK/ATM	F	1	2	0	0	1	1	1	1	1	0	0	0	1	0	0	0	0	1	0	0	0	0	0	0	0	0
Atypical/PIKK/ATR	F	1	4	0	0	1	1	1	1	1	0	0	0	1	0	0	0	0	1	0	0	0	0	1	0	0	0
Atypical/PIKK/FRAP	F	2	3	0	0	1	1	1	1	1	0	0	0	1	0	0	0	0	1	0	0	1	0	0	0	0	0
Atypical/PIKK/PI3K	F	0	0	0	0	0	0	0	0	0	0	0	0	0	0	0	0	0	1	0	0	0	0	0	0	0	0
Atypical/PIKK/PI4K	F	1	2	0	0	0	0	0	0	0	0	0	0	0	0	0	0	0	2	0	0	1	1	0	0	0	0
Atypical/PIKK/SMG1	F	1	1	0	0	0	0	0	0	0	0	0	0	0	0	0	0	0	0	0	0	0	0	0	0	0	0
Atypical/PIKK/TRRAP	F	2	2	0	0	1	1	1	1	1	0	1	0	1	0	0	0	0	1	0	0	0	0	0	0	0	0
Atypical/RIO	P	0	0	0	0	0	0	0	0	0	0	0	0	0	0	0	0	0	0	2	0	0	0	0	1	1	0
Atypical/RIO/RIO1	F	1	1	1	1	1	1	1	1	1	0	1	0	1	0	0	0	0	1	0	0	1	1	1	0	0	1
Atypical/RIO/RIO2	F	1	1	1	1	1	1	1	1	1	1	1	1	1	0	0	0	0	1	0	1	1	1	1	0	1	1
Atypical/RIO/RIO3	F	1	2	0	0	0	0	0	0	0	0	0	0	0	0	0	0	0	0	0	0	0	0	0	0	0	0
Atypical/TAF1	F	1	1	0	0	1	1	1	1	1	0	0	0	1	0	0	0	0	1	0	0	0	0	0	0	0	0
CAMK	P	0	0	4	5	0	0	0	0	0	6	6	12	0	1	1	1	0	4	1	4	2	7	9	0	2	33
CAMK/CAMK1	P	1	1	2	2	1	1	1	1	1	3	4	3	1	3	3	3	4	3	3	4	4	7	6	0	1	18
CAMK/CAMK1/CAMK1-CMK	F	0	0	0	0	1	1	1	1	1	0	0	0	1	0	0	0	0	0	0	0	0	0	0	0	0	0
CAMK/CAMK1/CAMK1-RCK	F	0	0	0	0	1	1	1	1	1	0	0	0	1	0	0	0	0	0	0	0	0	0	0	0	0	0
CAMK/CAMK2	F	1	1	1	0	0	0	0	0	0	0	0	0	0	0	0	0	0	0	0	0	0	0	0	0	0	1
CAMK/CAMKL	P	1	1	6	15	0	0	0	0	0	1	1	1	0	1	1	2	2	0	3	4	2	3	5	2	2	8
CAMK/CAMKL/AMPK	F	1	1	1	1	1	1	1	1	1	1	1	1	1	2	2	3	2	1	1	1	1	1	3	0	0	4
CAMK/CAMKL/BRSK	F	2	1	0	1	0	0	0	0	0	0	0	0	0	0	0	0	0	0	1	0	0	2	1	0	0	1
CAMK/CAMKL/CHK1	F	1	1	1	5	1	1	1	1	1	1	1	1	1	1	1	1	1	1	2	1	1	1	1	0	0	0
CAMK/CAMKL/GIN4	F	0	0	0	0	1	1	1	1	1	1	1	1	1	2	2	1	1	2	0	0	1	0	0	0	0	0
CAMK/CAMKL/Kin1	F	0	0	0	0	1	1	1	1	1	1	1	1	1	2	2	2	1	1	0	1	1	1	0	0	0	0
CAMK/CAMKL/Kin4	F	0	0	0	0	1	1	1	1	1	1	1	2	1	1	1	1	1	1	0	1	2	2	0	0	0	0
CAMK/CAMKL/LKB	F	1	1	1	1	0	0	0	0	0	0	0	0	0	0	0	0	0	0	1	0	0	0	1	0	0	0
CAMK/CAMKL/MARK	F	2	1	1	7	1	1	1	1	1	0	0	0	1	0	0	0	1	2	2	1	1	2	2	0	0	2
CAMK/CAMKL/MELK	F	1	1	1	0	0	0	0	0	0	0	0	0	0	0	0	0	0	0	0	0	0	0	0	0	0	0
CAMK/CAMKL/NIM1	F	1	0	0	0	0	0	0	0	0	0	0	0	0	0	0	0	0	0	0	0	0	0	0	0	0	0
CAMK/CAMKL/NuaK	F	1	2	0	0	0	0	0	0	0	0	0	0	0	0	0	0	0	0	0	0	0	1	0	0	0	1
CAMK/CAMKL/PASK	F	1	0	0	0	1	1	1	1	1	1	1	1	1	1	1	1	1	2	1	2	1	3	0	0	0	0
CAMK/CAMKL/QIK	F	0	0	0	1	0	0	0	0	0	0	0	0	0	0	0	0	0	0	0	0	0	0	0	0	0	0
CAMK/CAMKL/SNRK	F	1	1	1	0	0	0	0	0	0	0	0	0	0	0	0	0	0	0	1	0	0	0	0	0	0	1
CAMK/CASK	F	1	1	0	0	0	0	0	0	0	0	0	0	0	0	0	0	0	0	0	0	0	0	0	0	0	0
CAMK/CDPK	F	0	0	0	2	0	0	0	0	0	0	0	0	0	0	0	0	0	0	0	0	0	0	0	5	6	2
CAMK/DAPK/DAPK	F	2	2	0	0	0	0	0	0	0	0	0	0	0	0	0	0	0	0	0	0	0	0	0	0	0	0
CAMK/DCAMKL	F	1	1	2	0	0	0	0	0	0	0	0	0	0	0	0	0	0	0	0	0	0	0	0	0	0	0
CAMK/MAPKAPK/MAPKAPK	F	0	0	2	0	0	0	0	0	0	0	0	0	0	0	0	0	0	0	0	0	0	0	0	0	0	0
CAMK/MAPKAPK/MK2	F	2	4	0	1	0	0	0	0	0	0	0	0	0	0	0	0	0	0	0	0	0	0	0	0	0	0
CAMK/MAPKAPK/MNK	F	1	1	1	0	0	0	0	0	0	0	0	0	0	0	0	0	0	0	0	0	0	0	0	0	0	0
CAMK/MLCK	F	11	27	0	0	0	0	0	0	0	0	0	0	0	0	0	0	0	0	0	0	0	0	0	0	0	0
CAMK/NNK1	F	0	0	0	0	1	1	1	1	2	0	0	0	0	0	0	0	0	0	0	0	0	0	0	0	0	0
CAMK/PHK	F	2	1	0	0	0	0	0	0	0	0	0	0	0	0	0	0	0	0	0	0	0	0	1	0	0	1
CAMK/PIM	F	3	3	0	0	0	0	0	0	0	0	0	0	0	0	0	0	0	0	0	0	0	0	0	0	0	0
CAMK/PKD	F	2	4	0	2	0	0	0	0	0	0	0	0	0	0	0	0	0	0	0	0	0	0	0	0	0	0
CAMK/PRR1	F	0	0	0	0	1	1	1	1	1	0	0	0	1	0	0	0	0	0	0	0	0	0	0	0	0	0
CAMK/PSK	F	1	2	0	0	0	0	0	0	0	0	0	0	0	0	0	0	0	0	0	0	0	0	0	0	0	0
CAMK/RAD53	P	0	0	0	1	0	0	0	0	0	2	2	0	0	2	2	2	2	0	1	1	1	0	2	0	0	0
CAMK/RAD53/DUN1	F	0	0	0	0	1	1	1	1	1	0	0	0	1	0	0	0	0	0	0	0	0	0	0	0	0	0
CAMK/RAD53/RAD53	F	0	0	0	0	1	1	1	1	1	0	0	0	1	0	0	0	0	1	0	0	0	0	0	0	0	0
CAMK/RAD53/RAD53-MEK1	F	0	0	0	0	1	1	1	1	1	0	0	0	1	0	0	0	0	0	0	0	0	0	0	0	0	0
CAMK/TRBL	F	1	1	0	0	0	0	0	0	0	0	0	0	0	0	0	0	0	0	0	0	0	0	0	0	0	0
CAMK/TSSK	F	3	3	1	0	0	0	0	0	0	0	0	0	0	0	0	0	0	0	0	0	0	0	0	0	0	0
CK1	P	3	3	0	0	0	0	0	0	0	0	0	0	0	0	0	0	0	0	0	0	0	0	0	0	0	0
CK1/CK1	P	0	0	0	0	0	0	0	0	0	0	0	0	0	0	0	0	0	1	0	0	3	1	1	0	0	1
CK1/CK1/CK1-A	F	2	1	0	0	0	0	0	0	0	0	0	0	0	0	0	0	0	0	0	0	0	0	0	0	0	0
CK1/CK1/CK1-D	F	1	1	2	0	1	1	1	1	1	1	1	1	2	2	2	2	2	2	0	1	3	1	2	0	0	2
CK1/CK1/CK1-G	F	1	1	1	1	1	1	1	1	1	1	1	1	1	3	3	3	3	2	1	1	1	2	0	0	0	0
CK1/Dual	F	1	1	0	0	0	0	0	0	0	0	0	0	0	0	0	0	0	0	0	0	0	0	0	0	0	0
CK1/TTBK	F	2	4	1	0	0	0	0	0	0	0	0	0	0	0	0	0	0	0	0	0	0	0	1	0	0	1
CK1/TTBKL	F	12	12	0	0	0	0	0	0	0	0	0	0	0	0	0	0	0	0	0	0	0	0	0	0	0	0
CK1/VRK	F	1	1	1	0	0	0	0	0	0	0	0	0	0	0	0	0	0	0	0	0	0	0	0	0	0	0
CK1/Worm6	F	16	13	0	0	0	0	0	0	0	0	0	0	0	0	0	0	0	0	0	0	0	0	0	0	0	0
CMGC	P	0	0	0	0	0	0	0	0	0	2	3	1	0	0	0	0	0	0	0	0	0	2	0	2	2	0
CMGC/CDK	P	1	1	2	3	1	1	1	1	1	2	3	2	2	1	1	1	1	1	2	5	3	5	4	3	2	4
CMGC/CDK/CCRK	F	0	0	1	0	0	0	0	0	0	0	0	0	0	0	0	0	0	0	0	0	0	0	1	0	0	0
CMGC/CDK/CDC2	F	6	5	3	0	1	1	1	1	1	1	1	1	1	1	1	1	1	1	1	0	0	0	0	0	0	2
CMGC/CDK/CDK10	F	1	1	1	1	0	0	0	0	0	0	0	0	0	0	0	0	0	0	0	0	0	1	0	0	0	0
CMGC/CDK/CDK11	F	1	1	0	0	1	1	1	1	1	1	1	1	1	1	1	1	1	1	1	0	0	0	1	0	1	1
CMGC/CDK/CDK4	F	1	1	0	0	0	0	0	0	0	0	0	0	0	0	0	0	0	0	0	0	0	0	0	0	0	0
CMGC/CDK/CDK5	F	1	1	1	0	1	1	1	1	1	1	1	1	1	1	1	1	1	1	0	1	1	1	1	0	0	1
CMGC/CDK/CDK7	F	1	1	1	0	1	1	1	1	1	0	1	1	1	1	1	1	1	1	1	1	1	1	1	1	1	1
CMGC/CDK/CDK8	F	2	2	1	0	1	1	1	1	1	1	1	1	1	1	1	1	1	1	1	1	0	0	0	0	0	1
CMGC/CDK/CDK9	F	1	1	0	0	1	1	1	1	1	0	0	0	1	1	1	1	1	1	0	0	1	0	0	0	0	0
CMGC/CDK/CRK7	F	1	1	0	1	1	1	1	1	1	1	1	1	1	1	1	1	1	1	1	1	1	1	0	1	1	3
CMGC/CDK/PCTAIRE	F	1	1	1	0	0	0	0	0	0	0	0	0	0	0	0	0	0	0	0	0	0	0	0	0	0	0
CMGC/CDK/PFTAIRE	F	1	1	0	0	0	0	0	0	0	0	0	0	0	0	0	0	0	0	0	0	0	0	0	0	0	0
CMGC/CDKL	F	1	2	2	0	0	0	0	0	0	0	0	0	0	0	0	0	0	0	0	0	0	0	1	0	0	3
CMGC/CK2	F	1	1	1	2	1	1	1	1	1	1	1	1	1	1	1	1	1	1	1	2	1	1	16	1	1	3
CMGC/CLK	F	1	1	1	1	1	1	1	1	1	1	1	1	1	1	1	1	1	4	1	1	1	2	1	1	1	1
CMGC/DYRK	P	0	0	2	1	0	0	0	0	0	0	0	0	0	0	0	0	0	0	1	0	0	0	1	0	0	2
CMGC/DYRK/DYRK1	F	1	1	1	0	0	0	0	0	0	0	0	0	0	0	0	0	0	0	0	0	0	0	1	0	0	1
CMGC/DYRK/DYRK2	F	1	1	1	2	1	1	1	2	1	1	1	1	1	2	2	2	2	1	1	1	1	2	2	0	0	1
CMGC/DYRK/HIPK	F	1	1	0	0	0	0	0	0	0	0	0	0	0	0	0	0	0	0	0	0	0	0	0	0	0	0
CMGC/DYRK/PRP4	F	1	1	1	0	1	1	1	1	1	1	1	1	1	1	1	1	1	1	1	1	1	1	0	1	1	1
CMGC/DYRK/YAK	F	0	0	0	0	1	1	1	1	1	1	1	1	1	1	1	1	1	1	0	1	1	2	1	0	0	1
CMGC/GSK	F	5	5	1	0	1	1	1	1	1	1	1	1	1	2	2	2	2	1	1	2	1	2	2	0	0	2
CMGC/MAPK	P	2	2	3	1	0	0	0	0	0	1	1	1	0	1	1	1	1	0	2	3	4	2	7	0	0	16
CMGC/MAPK/ERK	F	0	0	0	0	0	0	0	0	0	1	1	1	0	1	1	1	1	3	3	0	0	0	0	0	1	0
CMGC/MAPK/ERK1	F	1	1	1	1	2	2	2	2	2	0	0	0	2	0	0	0	0	1	0	0	0	0	0	0	0	0
CMGC/MAPK/ERK7	F	1	2	1	0	0	0	0	0	0	0	0	0	0	0	0	0	0	0	0	0	0	0	1	1	1	1
CMGC/MAPK/JNK	F	2	2	0	0	0	0	0	0	0	0	0	0	0	0	0	0	0	0	0	0	0	0	0	0	0	0
CMGC/MAPK/nmo	F	1	1	0	0	0	0	0	0	0	0	0	0	0	0	0	0	0	0	0	0	0	0	0	0	0	0
CMGC/MAPK/p38	F	2	1	2	1	1	1	1	1	1	1	1	1	1	1	1	1	1	1	0	1	1	2	0	0	0	0
CMGC/RCK	P	0	0	0	0	0	0	0	0	0	0	0	0	0	0	0	1	0	0	1	0	0	0	1	0	0	2
CMGC/RCK/MAK	F	1	1	1	0	1	1	1	1	1	1	1	1	1	2	2	1	2	1	0	1	0	1	1	0	0	2
CMGC/RCK/MOK	F	0	0	1	0	0	0	0	0	0	0	0	0	0	0	0	0	0	0	0	0	0	0	0	0	0	0
CMGC/SRPK	F	1	2	1	0	1	1	1	1	1	3	3	6	1	1	1	1	2	8	1	1	4	1	1	2	2	1
CMGC/SRPKL1	F	0	0	0	0	12	9	14	13	21	0	0	0	6	0	0	0	0	0	0	0	0	0	0	0	0	0
CMGC/SRPKL2	F	0	0	0	0	7	8	7	9	9	0	0	0	2	0	0	0	0	0	0	0	0	0	0	0	0	0
CMGC/SRPKL3	F	0	0	0	0	1	0	1	2	4	0	0	0	0	0	0	0	0	0	0	0	0	0	0	0	0	0
HisK	P	0	0	0	0	2	2	2	2	2	0	0	0	3	0	0	0	0	4	0	0	0	0	0	0	0	0
HisK/PDHK/BCKDK	F	0	0	0	0	2	2	2	2	2	0	0	0	2	0	0	0	0	2	0	0	0	0	0	0	0	0
HisK/PDHK/PDHK	F	1	0	0	0	0	0	0	0	0	0	0	0	1	0	0	0	0	1	0	0	0	0	0	0	0	0
NDK/NDK	F	0	0	0	0	1	1	1	1	1	0	0	0	0	0	0	0	0	0	0	0	0	0	0	0	0	0
Other/AgaK1	F	0	0	0	0	0	0	0	0	0	0	0	0	0	0	0	0	0	17	0	0	0	0	0	0	0	0
Other/Aur	F	3	3	1	1	1	1	1	1	1	1	2	1	1	1	1	1	1	1	1	1	1	1	0	2	2	4
Other/BUB	F	1	1	1	2	1	1	1	1	1	1	1	1	1	1	1	1	1	2	1	1	1	0	1	0	0	1
Other/Bud32	F	2	2	0	0	1	1	1	1	1	0	1	1	1	1	1	1	1	1	1	1	2	1	1	0	1	1
Other/CAMKK	P	0	0	0	1	1	1	1	1	1	0	0	0	1	0	0	0	0	0	1	1	0	1	1	0	1	6
Other/CAMKK/ELM	F	0	0	0	0	1	1	1	1	1	0	0	0	1	1	1	1	1	2	0	1	1	1	0	0	0	0
Other/CAMKK/Meta	F	2	2	1	0	0	0	0	0	0	2	2	2	0	1	1	1	2	0	1	0	1	2	1	0	0	3
Other/CDC7	F	1	1	0	0	1	1	1	1	1	1	1	1	1	2	2	2	2	1	1	1	1	1	1	0	0	0
Other/Ciliate-e2/Ciliate-e2b	F	0	0	0	0	0	0	0	0	0	0	0	0	0	0	0	0	0	0	0	0	0	0	0	0	1	0
Other/HAL	P	0	0	0	0	1	1	1	1	1	3	4	3	1	4	4	5	5	3	2	2	2	7	0	0	0	0
Other/HAL/HAL1	F	0	0	0	0	1	1	1	1	1	0	0	0	1	0	0	0	0	0	0	0	0	0	0	0	0	0
Other/HAL/HRK1	F	0	0	0	0	1	1	1	1	1	0	0	0	1	0	0	0	0	0	0	0	0	0	0	0	0	0
Other/Haspin	F	3	2	1	0	1	1	1	1	1	1	1	1	1	1	1	1	1	1	1	1	1	1	0	0	0	0
Other/IKS	F	0	0	0	0	1	1	1	1	1	1	1	1	1	0	0	0	0	1	1	1	1	1	1	0	0	0
Other/IRE	F	1	2	1	1	1	1	1	1	1	1	1	1	1	1	1	1	1	1	1	1	1	1	0	0	0	0
Other/ISR1	F	0	0	0	0	1	1	1	1	1	0	0	0	0	0	0	0	0	0	0	0	0	0	0	0	0	0
Other/Mak2	F	0	0	0	0	1	1	1	1	1	0	0	0	1	1	1	1	1	1	0	0	0	0	0	0	0	0
Other/Mak3	F	0	0	0	0	0	0	0	0	0	0	0	0	0	1	1	1	1	0	0	0	0	0	0	0	0	0
Other/NAK	P	0	0	1	2	0	0	0	0	0	2	2	2	0	0	0	1	0	2	2	2	2	1	2	1	1	1
Other/NAK/BIKE	F	1	1	0	0	1	1	1	1	1	0	0	0	1	3	3	2	3	0	0	0	0	1	0	0	0	0
Other/NAK/GAK	F	1	1	1	0	0	0	0	0	0	0	0	0	0	0	0	0	0	0	0	0	0	0	0	0	0	0
Other/NAK/MPSK	F	0	0	1	0	1	1	1	1	1	0	0	0	1	1	1	1	1	0	0	0	0	0	0	0	0	2
Other/NEK	P	1	3	8	1	1	1	1	1	1	1	1	1	1	0	0	0	0	0	1	1	1	1	13	2	4	6
Other/NEK/NEK1	F	0	0	4	0	0	0	0	0	0	0	0	0	0	0	0	0	0	0	0	0	0	0	6	0	0	2
Other/NEK/NEK10	F	1	0	1	0	0	0	0	0	0	0	0	0	0	0	0	0	0	0	0	0	0	0	1	0	0	0
Other/NEK/NEK2	F	0	0	1	0	1	1	1	1	1	0	0	0	1	1	1	1	1	1	0	0	0	0	0	0	0	0
Other/NEK/NEK6	F	1	1	1	1	0	0	0	0	0	0	0	0	0	0	0	0	0	0	0	0	0	0	1	0	0	0
Other/NEK/NEK8	F	1	1	3	0	0	0	0	0	0	0	0	0	0	0	0	0	0	0	0	0	0	0	0	0	0	0
Other/NKF2	F	2	2	0	0	0	0	0	0	0	0	0	0	0	0	0	0	0	0	0	0	0	0	0	0	0	0
Other/NRBP	F	1	1	0	0	0	0	0	0	0	0	0	0	0	0	0	0	0	0	0	0	0	0	0	0	0	0
Other/PEK	P	1	1	1	0	1	1	1	1	1	0	0	0	0	2	2	2	2	0	0	0	0	1	1	0	1	3
Other/PEK/GCN2	F	1	2	0	0	1	1	1	1	1	1	1	1	1	1	1	1	1	1	1	1	1	1	1	0	0	1
Other/PEK/PEK	F	1	2	0	0	0	0	0	0	0	0	0	0	0	0	0	0	0	0	0	0	0	0	0	0	0	1
Other/PLK	P	1	2	1	1	0	0	0	0	0	1	1	1	0	1	1	1	1	0	1	0	0	1	2	0	0	2
Other/PLK/PLK1	F	1	1	0	0	1	1	1	1	1	0	0	0	1	0	0	0	0	1	0	1	1	0	0	0	0	0
Other/PLK/SAK	F	1	2	1	0	0	0	0	0	0	0	0	0	0	0	0	0	0	0	0	0	0	0	1	0	0	0
Other/PezK1	F	0	0	0	0	7	8	8	3	11	0	0	0	1	0	0	0	0	0	0	0	0	0	0	0	0	0
Other/PezK2	F	0	0	0	0	6	7	7	6	9	0	0	0	5	0	0	0	0	0	0	0	0	0	0	0	0	0
Other/RAN	P	0	0	0	0	0	0	0	0	0	2	2	2	0	2	2	2	2	3	0	1	1	4	0	0	0	0
Other/RAN/KSP1	F	0	0	0	0	1	1	1	1	1	0	0	0	1	0	0	0	0	0	0	0	0	0	0	0	0	0
Other/RAN/VHS1	F	0	0	0	0	1	1	1	1	1	0	0	0	1	0	0	0	0	0	0	0	0	0	0	0	0	0
Other/SCYL	P	3	6	3	0	0	0	0	0	0	2	2	2	0	2	2	2	2	2	1	2	2	3	2	0	1	3
Other/SCYL/SCYL1	F	0	0	0	0	1	1	1	1	1	0	0	0	1	0	0	0	0	0	0	0	0	0	0	0	0	0
Other/SCYL/SCYL2	F	0	0	0	0	1	1	1	1	1	0	0	0	1	0	0	0	0	0	0	0	0	0	0	0	0	0
Other/SLOB	F	1	2	1	0	0	0	0	0	0	0	0	0	0	0	0	0	0	0	0	0	0	0	0	0	0	2
Other/TBCK	F	1	1	1	0	0	0	0	0	0	0	0	0	0	0	0	0	0	0	0	0	0	1	0	0	0	0
Other/TLK	F	1	2	1	2	0	0	0	0	0	0	0	0	0	0	0	0	0	0	0	0	0	0	0	1	1	0
Other/TTK	F	1	1	1	0	1	1	1	1	1	1	1	1	1	1	1	1	1	1	1	1	1	1	1	0	0	1
Other/ULK	P	0	0	3	0	0	0	0	0	0	0	0	0	0	0	0	0	0	0	1	0	0	0	1	0	0	1
Other/ULK/ULK	F	3	4	1	1	1	1	1	1	1	1	1	1	1	1	1	1	1	1	0	1	1	1	2	0	0	3
Other/VPS15	F	1	1	0	1	1	1	1	1	1	1	1	1	1	1	1	1	1	1	1	1	1	1	1	0	0	0
Other/WNK	F	1	2	1	1	0	0	0	0	0	0	0	0	0	0	0	0	0	0	0	0	0	3	0	0	0	1
Other/Wee	P	0	0	3	2	0	0	0	0	0	1	1	1	0	2	2	2	2	1	2	1	1	1	2	0	0	2
Other/Wee/Myt1	F	1	1	0	0	0	0	0	0	0	0	0	0	0	0	0	0	0	0	0	0	0	0	0	0	0	0
Other/Wee/Swe1	F	0	0	0	0	1	1	1	1	1	0	0	0	1	0	0	0	0	0	0	0	0	0	0	0	0	0
PKL	P	0	0	0	0	0	0	0	0	0	0	0	0	0	0	0	0	0	3	0	0	0	0	0	0	0	0
PKL/CAK/ACAD	F	0	0	0	0	0	0	0	0	0	0	0	0	0	0	0	0	0	1	0	0	0	0	0	0	0	0
PKL/CAK/CAK-fungal1	F	0	0	0	0	0	0	0	0	0	0	0	0	0	0	0	0	0	1	0	0	0	0	0	0	0	0
PKL/CAK/ChoK	F	0	0	0	0	0	0	0	0	0	0	0	0	0	0	0	0	0	1	0	0	0	0	0	0	0	0
PKL/CAK/Fmp29	F	0	0	0	0	1	1	1	1	1	0	0	0	0	0	0	0	0	6	0	0	0	0	0	0	0	0
PKL/CAK/Fmp29-like	F	0	0	0	0	0	0	0	0	0	0	0	0	0	0	0	0	0	5	0	0	0	0	0	0	0	0
PKL/Ccin3	F	0	0	0	0	0	0	0	0	0	0	0	0	0	0	0	0	0	18	0	0	0	0	0	0	0	0
PKL/Ccin4	F	0	0	0	0	0	0	0	0	0	0	0	0	0	0	0	0	0	9	0	0	0	0	0	0	0	0
PKL/Ccin9	F	0	0	0	0	0	0	0	0	0	0	0	0	0	0	0	0	0	4	0	0	0	0	0	0	0	0
RGC/RGC	F	6	6	1	0	0	0	0	0	0	0	0	0	0	0	0	0	0	0	0	0	0	3	0	0	0	0
STE	P	0	0	0	0	0	0	0	0	0	1	0	1	0	0	0	0	0	1	1	0	5	0	0	0	0	0
STE/STE11	P	0	0	2	1	0	0	0	0	0	3	3	3	0	0	0	0	0	0	4	3	0	3	11	0	0	7
STE/STE11/ASK	F	1	1	0	0	0	0	0	0	0	0	0	0	0	0	0	0	0	0	0	0	0	0	0	0	0	0
STE/STE11/BCK1	F	0	0	0	0	1	1	1	1	1	0	0	0	1	0	0	0	0	0	0	0	0	0	0	0	0	0
STE/STE11/BCK1L	F	0	0	0	0	0	0	0	0	0	0	0	0	0	1	1	1	1	2	0	0	0	0	0	0	0	0
STE/STE11/CDC15	F	0	0	0	1	1	1	1	1	1	1	1	1	1	1	1	1	1	2	0	2	1	2	2	0	0	1
STE/STE11/MEKK2	F	1	1	3	0	0	0	0	0	0	0	0	0	0	0	0	0	0	0	0	0	0	0	1	0	0	0
STE/STE11/MEKK4	F	1	2	0	0	1	1	1	1	1	0	0	0	1	0	0	0	0	0	0	0	0	0	0	0	0	0
STE/STE11/SAM	F	0	0	0	0	0	0	0	0	0	0	0	0	0	1	1	1	1	1	0	0	0	0	0	0	0	0
STE/STE11/SSK2L	F	0	0	0	0	0	0	0	0	0	0	0	0	0	2	2	2	2	1	0	0	0	0	0	0	0	0
STE/STE11/STE11f	F	0	0	0	0	1	1	1	1	1	0	0	0	1	0	0	0	0	0	0	0	0	0	0	0	0	0
STE/STE20	P	0	0	1	1	0	0	0	0	0	0	0	0	0	0	0	1	0	0	1	0	0	1	5	0	0	3
STE/STE20/Fray	F	2	2	1	1	0	0	0	0	0	0	0	0	0	0	0	0	0	1	0	1	1	2	4	0	0	2
STE/STE20/KHS	F	1	3	0	0	0	0	0	0	0	0	0	0	0	0	0	0	0	0	0	0	0	0	0	0	0	0
STE/STE20/MSN	F	1	2	1	0	0	0	0	0	0	0	0	0	0	0	0	0	0	0	0	0	0	0	0	0	0	0
STE/STE20/MST	F	1	1	1	1	0	0	0	0	0	0	0	0	0	0	0	0	0	0	0	0	0	0	1	0	0	1
STE/STE20/PAKA	F	2	4	1	2	2	2	2	2	2	2	2	2	2	2	2	2	3	3	2	2	2	4	1	0	0	0
STE/STE20/PAKB	F	1	1	0	0	0	0	0	0	0	0	0	0	0	0	0	0	0	0	0	0	0	0	0	0	0	0
STE/STE20/SLK	F	2	2	5	1	0	0	0	0	0	0	0	0	0	0	0	0	0	0	0	0	0	0	0	0	0	0
STE/STE20/STLK	F	1	1	1	0	0	0	0	0	0	0	0	0	0	0	0	0	0	0	0	0	0	0	0	0	0	0
STE/STE20/TAO	F	1	1	1	0	0	0	0	0	0	0	0	0	0	0	0	0	0	0	0	0	0	0	0	0	0	0
STE/STE20/YSK	F	1	1	2	1	3	3	3	3	3	3	3	3	5	3	3	3	3	3	3	3	3	4	1	0	0	1
STE/STE7	P	1	1	2	1	0	0	0	0	0	2	2	2	0	2	2	2	2	2	2	2	1	3	6	0	0	4
STE/STE7/MEK1	F	1	1	2	1	1	1	1	1	1	1	1	1	1	1	1	1	1	2	1	1	1	1	5	0	0	2
STE/STE7/MEK3	F	1	0	0	0	0	0	0	0	0	0	0	0	0	0	0	0	0	0	0	0	0	0	0	0	0	0
STE/STE7/MEK4	F	2	2	1	0	0	0	0	0	0	0	0	0	0	0	0	0	0	0	0	0	0	0	0	0	0	0
STE/STE7/MEK7	F	2	0	0	0	0	0	0	0	0	0	0	0	0	0	0	0	0	0	0	0	0	0	0	0	0	0
STE/STE7/STE7-MKK	F	0	0	0	0	1	1	1	1	1	0	0	0	1	0	0	0	0	0	0	0	0	0	0	0	0	0
STE/STE7/STE7-PBS2	F	0	0	0	0	1	1	1	1	1	0	0	0	1	0	0	0	0	0	0	0	0	0	0	0	0	0
TK	P	5	5	44	18	0	0	0	0	0	0	0	0	0	0	0	0	0	0	0	0	0	0	0	0	0	0
TK/ALK	F	2	2	0	0	0	0	0	0	0	0	0	0	0	0	0	0	0	0	0	0	0	0	0	0	0	0
TK/Abl	F	1	1	2	1	0	0	0	0	0	0	0	0	0	0	0	0	0	0	0	0	0	0	0	0	0	0
TK/Ack	F	2	2	0	0	0	0	0	0	0	0	0	0	0	0	0	0	0	0	0	0	0	0	0	0	0	0
TK/Csk	F	1	1	0	0	0	0	0	0	0	0	0	0	0	0	0	0	0	0	0	0	0	0	0	0	0	0
TK/DDR	F	2	2	0	0	0	0	0	0	0	0	0	0	0	0	0	0	0	0	0	0	0	0	0	0	0	0
TK/EGFR	F	1	1	0	0	0	0	0	0	0	0	0	0	0	0	0	0	0	0	0	0	0	0	0	0	0	0
TK/Eph	F	1	2	7	0	0	0	0	0	0	0	0	0	0	0	0	0	0	0	0	0	0	0	0	0	0	0
TK/FAK	F	1	1	1	0	0	0	0	0	0	0	0	0	0	0	0	0	0	0	0	0	0	0	0	0	0	0
TK/FGFR	F	1	2	0	0	0	0	0	0	0	0	0	0	0	0	0	0	0	0	0	0	0	0	0	0	0	0
TK/Fer	F	18	18	0	0	0	0	0	0	0	0	0	0	0	0	0	0	0	0	0	0	0	0	0	0	0	0
TK/HMTK	F	0	0	13	0	0	0	0	0	0	0	0	0	0	0	0	0	0	0	0	0	0	0	0	0	0	0
TK/InsR	F	1	2	0	0	0	0	0	0	0	0	0	0	0	0	0	0	0	0	0	0	0	0	0	0	0	0
TK/Kin16	F	2	1	0	0	0	0	0	0	0	0	0	0	0	0	0	0	0	0	0	0	0	0	0	0	0	0
TK/Kin6	F	3	2	0	0	0	0	0	0	0	0	0	0	0	0	0	0	0	0	0	0	0	0	0	0	0	0
TK/Met	F	1	1	0	0	0	0	0	0	0	0	0	0	0	0	0	0	0	0	0	0	0	0	0	0	0	0
TK/RTKB	F	0	0	1	0	0	0	0	0	0	0	0	0	0	0	0	0	0	0	0	0	0	0	0	0	0	0
TK/RTKC	F	0	0	9	0	0	0	0	0	0	0	0	0	0	0	0	0	0	0	0	0	0	0	0	0	0	0
TK/RTKE	F	0	0	1	0	0	0	0	0	0	0	0	0	0	0	0	0	0	0	0	0	0	0	0	0	0	0
TK/Ror	F	1	1	0	0	0	0	0	0	0	0	0	0	0	0	0	0	0	0	0	0	0	0	0	0	0	0
TK/Ryk	F	1	1	0	0	0	0	0	0	0	0	0	0	0	0	0	0	0	0	0	0	0	0	0	0	0	0
TK/SFK-SRC	F	0	0	1	1	0	0	0	0	0	0	0	0	0	0	0	0	0	0	0	0	0	0	0	0	0	0
TK/SYK	F	0	0	1	0	0	0	0	0	0	0	0	0	0	0	0	0	0	0	0	0	0	0	0	0	0	0
TK/Sev	F	1	3	0	0	0	0	0	0	0	0	0	0	0	0	0	0	0	0	0	0	0	0	0	0	0	0
TK/Src	F	1	1	0	0	0	0	0	0	0	0	0	0	0	0	0	0	0	0	0	0	0	0	0	0	0	0
TKL	P	0	0	90	3	0	0	0	0	0	4	2	1	0	0	0	0	0	0	1	1	2	16	52	2	1	269
TKL/ARK	F	0	0	1	0	0	0	0	0	0	0	0	0	0	0	0	0	0	0	0	0	0	0	0	0	0	0
TKL/DRK	F	0	0	5	0	0	0	0	0	0	0	0	0	0	0	0	0	0	0	0	0	0	0	6	0	0	17
TKL/Dicty4	F	0	0	16	0	0	0	0	0	0	0	0	0	0	0	0	0	0	0	0	0	0	0	0	0	0	0
TKL/Dicty5	F	0	0	1	0	0	0	0	0	0	0	0	0	0	0	0	0	0	0	0	0	0	0	0	0	0	1
TKL/IRAK	F	1	1	0	1	0	0	0	0	0	0	0	0	0	0	0	0	0	0	0	0	0	0	0	0	0	0
TKL/LISK	P	0	0	1	1	0	0	0	0	0	0	0	0	0	0	0	0	0	0	0	0	0	0	2	0	0	3
TKL/LISK/LIMK	F	0	0	3	0	0	0	0	0	0	0	0	0	0	0	0	0	0	0	0	0	0	0	0	0	0	0
TKL/LISK/LISK-DD1	F	0	0	0	1	0	0	0	0	0	0	0	0	0	0	0	0	0	1	0	1	1	1	1	0	0	3
TKL/LISK/TESK	F	1	1	0	0	0	0	0	0	0	0	0	0	0	0	0	0	0	0	0	0	0	0	0	0	0	0
TKL/LRRK	F	1	5	0	0	0	0	0	0	0	0	0	0	0	0	0	0	0	0	0	0	0	0	1	0	0	0
TKL/MLK	P	0	0	1	0	0	0	0	0	0	0	0	0	0	0	0	0	0	0	0	0	0	0	1	0	0	1
TKL/MLK/HH498	F	1	2	1	0	0	0	0	0	0	0	0	0	0	0	0	0	0	0	0	0	0	0	0	0	0	0
TKL/MLK/ILK	F	1	2	0	0	0	0	0	0	0	0	0	0	0	0	0	0	0	0	0	0	0	0	0	0	0	0
TKL/MLK/LZK	F	2	2	1	0	0	0	0	0	0	0	0	0	0	0	0	0	0	0	0	0	0	0	0	0	0	0
TKL/MLK/MLK	F	1	1	2	1	0	0	0	0	0	0	0	0	0	0	0	0	0	0	0	0	0	0	0	0	0	1
TKL/MLK/TAK1	F	1	1	1	0	0	0	0	0	0	0	0	0	0	0	0	0	0	0	0	0	0	0	0	0	0	0
TKL/MLK/ZAK	F	0	0	1	0	0	0	0	0	0	0	0	0	0	0	0	0	0	0	0	0	0	0	0	0	0	0
TKL/RAF	P	0	0	0	0	0	0	0	0	0	0	0	0	0	0	0	0	0	0	0	0	0	0	0	0	0	1
TKL/RAF/KSR	F	1	1	0	0	0	0	0	0	0	0	0	0	0	0	0	0	0	0	0	0	0	0	0	0	0	0
TKL/RAF/RAF	F	1	2	0	1	0	0	0	0	0	0	0	0	0	0	0	0	0	0	0	0	0	0	0	0	0	0
TKL/RIPK	F	0	0	0	0	0	0	0	0	0	0	0	0	0	0	0	0	0	0	0	0	0	0	1	0	0	0
TKL/SHK	F	0	0	0	0	0	0	0	0	0	0	0	0	0	0	0	0	0	0	0	0	0	0	1	0	0	1
TKL/STKR/STKR1	F	2	2	0	0	0	0	0	0	0	0	0	0	0	0	0	0	0	0	0	0	0	0	0	0	0	0
TKL/STKR/STKR2	F	1	1	0	0	0	0	0	0	0	0	0	0	0	0	0	0	0	0	0	0	0	0	0	0	0	0
TKL/TKL-Ccin	F	0	0	0	0	0	0	0	0	0	0	0	0	0	0	0	0	0	17	0	0	0	0	0	0	0	0
Unclassified	P	8	5	66	35	19	19	21	21	35	25	13	31	20	0	0	0	0	9	4	2	8	21	38	20	44	99
1. Automatic classification by Kinannote (see Methods) followed with curation by similarity with the kinomes of Dictyosteum discoidem, Sacharromyces cerevisiae, Drosophila melanogaster, and Homo sapiens, and orthology with Caenorhabditis elegans.
2. Automatically classifiied by Kinannote (see Methods).
3. Automatic classification by Kinannote (see Methods) followed with curation by similarity with the kinomes of Dictyosteum discoidem, Sacharromyces cerevisiae, Caenorhabditis elegans, Drosophila melanogaster, and Homo sapiens and orthology with Microsporum (canis and gypseum), Tricophyton (equinum, rubrum and tonsurans), Coprinopsis cinerea, and Schizosaccharomyces (pombe, japonicus, octosporus …
4. Automatic classification by Kinannote (see Methods) followed with curation by similarity with the kinomes of Dictyosteum discoideum, Sacharromyces cerevisiae, Caenorhabditis elegans, Drosophila melanogaster, and Homo sapiens.
